# Supplementary material for: The intracellular proteome of African swine fever virus
Source: Sci Rep. 2018 Oct 2;8:14714. doi: 10.1038/s41598-018-32985-z (PMC6168524; doi:10.1038/s41598-018-32985-z)
Supplement: Supplementary file 2 — Supplementary MS Data [file 41598_2018_32985_MOESM2_ESM.xlsx]

## Sheet: Suppl.Table1.proteins
Accession	Gene	Protein	X.Peptides.Csab	SC.Csab	Scores.Csab	ID.Csab	X.Peptides.Hsap	SC.Hsap	Scores.Hsap	ID.Hsap	X.Peptides.Sscr	SC.Sscr	Scores.Sscr	ID.Sscr	Pep.sum	NtAc
CAN10360.1	285L	p285L	11	71.3	585.8	TRUE	10	71.3	454.5	TRUE	9	70.2	524.2	TRUE	30	NA
CAN10361.1	86R	p86R	NA	NA	NA	NA	NA	NA	NA	NA	NA	NA	NA	NA	0	NA
CAN10382.1	A104R	Histone-like	17	90.4	1091.9	TRUE	14	90.4	801.1	TRUE	22	90.4	1738.4	TRUE	53	6
CAN10384.1	A118R	pA118R	NA	NA	NA	NA	NA	NA	NA	NA	NA	NA	NA	NA	0	NA
CAN10390.1	A137R	P11.5	42	99.3	2497.7	TRUE	40	99.3	2338.3	TRUE	44	98.5	3104.1	TRUE	126	14
CAN10385.1	A151R	pA151R	14	68.9	673.3	TRUE	13	64.2	597.5	TRUE	12	71.5	745.7	TRUE	39	NA
CAN10389.1	A179L	Bcl 2 apoptosis inhibitor	NA	NA	NA	NA	NA	NA	NA	NA	NA	NA	NA	NA	0	NA
CAN10381.1	A224L	AP apoptosis inhibitor	18	66.1	754.6	TRUE	NA	NA	NA	NA	15	67.4	624.4	TRUE	33	NA
CAN10387.1	A238L	Inhibitor of host gene transcription	NA	NA	NA	NA	NA	NA	NA	NA	NA	NA	NA	NA	0	NA
CAN10383.1	A240L	Thymidylate kinase	NA	NA	NA	NA	NA	NA	NA	NA	2	10	68.2	TRUE	2	NA
CAN10388.1	A859L	Helicase superfamily II	NA	NA	NA	NA	NA	NA	NA	NA	NA	NA	NA	NA	0	NA
CAN10433.1	B117L	PB117L	NA	NA	NA	NA	NA	NA	NA	NA	NA	NA	NA	NA	0	NA
CAN10423.1	B119L	ERV 1-like/ Sulfhydryl oxidase pb119l	7	31.1	187.1	TRUE	NA	NA	NA	NA	9	47.9	449.7	TRUE	16	NA
CAN10432.1	B125R	pB125R	6	50.4	251	TRUE	3	35.2	135	TRUE	15	69.6	627.3	TRUE	24	2
CAN10426.1	B169L	pB169L	NA	NA	NA	NA	NA	NA	NA	NA	NA	NA	NA	NA	0	NA
CAN10435.1	B175L	VV VLTF2-like late transcription factor, FCS-like finger	5	23.4	157.1	TRUE	NA	NA	NA	NA	6	25.7	204	TRUE	11	NA
CAN10436.1	B263R	PB263R	2	9.5	78.7	TRUE	NA	NA	NA	NA	NA	NA	NA	NA	2	NA
CAN10424.1	B318L	Prenyltransferase	NA	NA	NA	NA	NA	NA	NA	NA	4	17.9	123.5	TRUE	4	NA
CAN10428.1	B354L	pB354L	NA	NA	NA	NA	NA	NA	NA	NA	5	14.1	144.2	TRUE	5	NA
CAN10430.1	B385R	VV A2L-like transcription factor	NA	NA	NA	NA	NA	NA	NA	NA	NA	NA	NA	NA	0	NA
CAN10434.1	B407L	PB407L	11	25.5	543.1	TRUE	8	21.1	382.8	TRUE	25	54.4	1380.2	TRUE	44	NA
CAN10425.1	B438L	P49	8	21.2	210.8	TRUE	NA	NA	NA	NA	8	23.5	308.7	TRUE	16	NA
CAN10427.1	B475L	pB475L	63	82.1	3597.4	TRUE	20	39.8	782.7	TRUE	52	75.2	3236.9	TRUE	135	1
CAN10429.1	B602L	Chaperone	59	55	3327.7	TRUE	42	52.5	1924.8	TRUE	60	61.4	3530.1	TRUE	161	3
CAN10431.1	B646L	P72 major capsid protein.	74	71.1	4532	TRUE	42	61	2159.5	TRUE	108	82.5	8084.1	TRUE	224	7
CAN10437.1	B66L	pB66L	NA	NA	NA	NA	NA	NA	NA	NA	NA	NA	NA	NA	0	NA
CAN10422.1	B962L	Helicase superfamily II	4	4.9	116.2	TRUE	NA	NA	NA	NA	4	5.5	124.2	TRUE	8	NA
CAN10413.1	C122R	pC122R	3	41	101.3	TRUE	NA	NA	NA	NA	NA	NA	NA	NA	3	NA
CAN10410.1	C129R	PC129R	21	90.7	1010.7	TRUE	2	19.4	141.4	TRUE	20	94.6	1191.6	TRUE	43	9
CAN10417.1	C147L	RNA polymerase subunit 6	2	13.6	81.7	TRUE	2	13.6	81.1	TRUE	NA	NA	NA	NA	4	NA
CAN10414.1	C257L	PC257L	8	37.4	419.8	TRUE	NA	NA	NA	NA	11	37	537.5	TRUE	19	1
CAN10416.1	C315R	TFIIB like	3	11.4	161	TRUE	NA	NA	NA	NA	5	20	273.6	TRUE	8	NA
CAN10415.1	C475L	PolyA polymerase large subunit	5	10.7	146	TRUE	NA	NA	NA	NA	13	27.4	432.3	TRUE	18	1
CAN10419.1	C62L	pC62L	NA	NA	NA	NA	NA	NA	NA	NA	NA	NA	NA	NA	0	NA
CAN10412.1	C717R	pC717R	NA	NA	NA	NA	NA	NA	NA	NA	2	4.2	97.6	TRUE	2	NA
CAN10411.1	C84L	pC84L	NA	NA	NA	NA	NA	NA	NA	NA	NA	NA	NA	NA	0	NA
CAN10420.1	C962R	DNA primase	27	28.9	920.2	TRUE	5	5.8	204.8	TRUE	17	21.9	536	TRUE	49	NA
CAN10440.1	CP123L	PCP123L	13	56.9	556.8	TRUE	2	22	125	TRUE	21	59.3	1305.5	TRUE	36	NA
CAN10442.1	CP204L	P32 (P30) phosphorprotein/ binds to ribonucleoprotein-K	22	67.5	1456.2	TRUE	23	65.5	1452.4	TRUE	27	65.5	2196.3	TRUE	72	NA
CAN10441.1	CP2475L	pp220 polyprotein precursor of p150, p37, p14 and p34	178	58.6	9029.3	TRUE	68	29.4	2701.7	TRUE	252	71.6	13744.1	TRUE	498	NA
CAN10445.1	CP312R	PCP312R	26	61.9	1568.5	TRUE	28	73.1	1670	TRUE	30	61.5	2095.1	TRUE	84	NA
CAN10443.1	CP530R	pp62 (pp60) polyprotein precursor of p35 and p15	58	71.7	2981.9	TRUE	24	53.2	1030.9	TRUE	64	77	4278	TRUE	146	NA
CAN10444.1	CP80R	RNA polymerase subunit 10	4	35	128.5	TRUE	NA	NA	NA	NA	4	43.8	141.4	TRUE	8	NA
CAN10455.1	D1133L	Helicase superfamily II	11	12.9	394.3	TRUE	2	2.3	129	TRUE	12	13.1	404.9	TRUE	25	3
CAN10456.1	D117L	P17	13	64.1	650.8	TRUE	9	54.7	486.2	TRUE	11	58.1	859.6	TRUE	33	10
CAN10452.1	D129L	pD129L	NA	NA	NA	NA	NA	NA	NA	NA	NA	NA	NA	NA	0	1
CAN10457.1	D205R	RNA polymerase subunit 5	2	11.2	116.9	TRUE	3	17.6	100.4	TRUE	NA	NA	NA	NA	5	NA
CAN10451.1	D250R	Nudix hydrolase	6	23.2	174.6	TRUE	NA	NA	NA	NA	5	20.8	121.1	TRUE	11	NA
CAN10454.1	D339L	PD339L	9	28	338.9	TRUE	6	17.4	217.4	TRUE	9	15.6	217	TRUE	24	NA
CAN10458.1	D345L	Lambda-like exonuclease	7	17.4	150.1	TRUE	NA	NA	NA	NA	7	21.7	261.7	TRUE	14	NA
CAN10453.1	D79L	pD79L	4	57	220.6	TRUE	NA	NA	NA	NA	3	55.7	122.5	TRUE	7	3
CAN10493.1	DP238L	pDP238L	13	42.9	628.6	TRUE	8	22.3	289.1	TRUE	10	34.5	403.6	TRUE	31	NA
CAN10505.1	DP71L	Similar to HSV ICP34.5 neurovirulence factor	NA	NA	NA	NA	NA	NA	NA	NA	NA	NA	NA	NA	0	NA
CAN10506.1	DP96R	pDP96R	8	74	418.2	TRUE	3	32.3	94.4	TRUE	6	66.7	300	TRUE	17	3
CAN10483.1	E111R	pE111R	NA	NA	NA	NA	NA	NA	NA	NA	NA	NA	NA	NA	0	2
CAN10481.1	E120R	P14.5.	7	42.5	534.9	TRUE	6	43.3	260.3	TRUE	10	62.5	896.9	TRUE	23	6
CAN10477.1	E146L	PE146L	10	66.4	578.9	TRUE	4	39.7	195.5	TRUE	14	65.8	849.3	TRUE	28	NA
CAN10479.1	E165R	dUTPase	11	66.7	558	TRUE	7	53.3	441.8	TRUE	14	68.5	677.4	TRUE	32	3
CAN10474.1	E183L	P54 (j13L).	10	25.7	456.8	TRUE	6	16.4	295.7	TRUE	10	18	533.3	TRUE	26	11
CAN10473.1	E184L	PE184L	22	72.3	1000.4	TRUE	20	62	880.4	TRUE	31	77.7	1477.4	TRUE	73	NA
CAN10478.1	E199L	J18L. Transmembrane domain	NA	NA	NA	NA	NA	NA	NA	NA	NA	NA	NA	NA	0	NA
CAN10480.1	E248R	E248R (k2R)	NA	NA	NA	NA	NA	NA	NA	NA	2	15.3	214.1	TRUE	2	NA
CAN10482.1	E296R	AP endonuclease class II	5	19.9	220.9	TRUE	10	33.4	414.7	TRUE	9	33.1	488.9	TRUE	24	3
CAN10476.1	E301R	Proliferating cell nuclear antigen (PCNA)-like	NA	NA	NA	NA	NA	NA	NA	NA	NA	NA	NA	NA	0	NA
CAN10475.1	E423R	pE423R	NA	NA	NA	NA	NA	NA	NA	NA	NA	NA	NA	NA	0	NA
CAN10484.1	E66L	pE66L	NA	NA	NA	NA	NA	NA	NA	NA	NA	NA	NA	NA	0	NA
CAN10401.1	EP1242L	RNA polymerase subunit 2	22	24.2	712.5	TRUE	11	12.1	418.1	TRUE	18	19.3	748.2	TRUE	51	2
CAN10404.1	EP152R	pEP152R	NA	NA	NA	NA	NA	NA	NA	NA	NA	NA	NA	NA	0	NA
CAN10405.1	EP153R	C-type lectin-like	NA	NA	NA	NA	NA	NA	NA	NA	NA	NA	NA	NA	0	NA
CAN10407.1	EP364R	ERCC4 nuclease domain	NA	NA	NA	NA	NA	NA	NA	NA	NA	NA	NA	NA	0	NA
CAN10406.1	EP402R	CD2-like. Causes haemadsorption to infected cells	NA	NA	NA	NA	NA	NA	NA	NA	NA	NA	NA	NA	0	NA
CAN10403.1	EP424R	FTS J-like methyl transferase domain	NA	NA	NA	NA	3	11.3	71.4	TRUE	4	17.5	218.4	TRUE	7	3
CAN10402.1	EP84R	PEP84R	3	19	122.8	TRUE	NA	NA	NA	NA	3	19	164	TRUE	6	NA
CAN10395.1	F1055L	Helicase superfamily II	NA	NA	NA	NA	NA	NA	NA	NA	NA	NA	NA	NA	0	NA
CAN10394.1	F165R	PF165R	7	41.2	455.5	TRUE	2	15.2	130.7	TRUE	12	47.3	599.5	TRUE	21	NA
CAN10391.1	F317L	PF317L	10	36.3	381.2	TRUE	5	19.6	146.8	TRUE	15	38.2	564.6	TRUE	30	NA
CAN10392.1	F334L	Ribonucleotide reductase(small subunit)	12	30.8	602.4	TRUE	15	41.6	712.4	TRUE	16	39.2	727.2	TRUE	43	NA
CAN10393.1	F778R	Ribonucleotide reductase (large subunit)	13	20.6	600.4	TRUE	15	25.7	571.6	TRUE	18	27.4	723.4	TRUE	46	1
CAN10439.1	G1211R	DNA polymerase family B	13	14	398.4	TRUE	11	10.7	359.6	TRUE	6	7	318.3	TRUE	30	NA
CAN10438.1	G1340L	VV A8L-like transcription factor	5	3.9	179.5	TRUE	NA	NA	NA	NA	8	6.8	280.1	TRUE	13	2
CAN10466.1	H108R	J5R.	NA	NA	NA	NA	NA	NA	NA	NA	NA	NA	NA	NA	0	NA
CAN10464.1	H124R	pH124R	2	19.4	44.5	TRUE	NA	NA	NA	NA	2	19.4	57.3	TRUE	4	2
CAN10463.1	H171R	PH171R	16	71.3	982.5	TRUE	10	67.8	555.1	TRUE	22	86	1406.8	TRUE	48	NA
CAN10467.1	H233R	PH233R	3	13.3	96	TRUE	NA	NA	NA	NA	6	27.5	227.4	TRUE	9	NA
CAN10468.1	H240R	pH240R	4	20.8	125.8	TRUE	NA	NA	NA	NA	7	22.1	251.9	TRUE	11	3
CAN10465.1	H339R	PH339R (j4R)	25	57.5	991.9	TRUE	9	22.1	288.7	TRUE	27	58.7	1173.3	TRUE	61	6
CAN10462.1	H359L	RNA polymerase subunit 3	11	35.1	567.3	TRUE	8	31.5	357.6	TRUE	14	44.6	715.9	TRUE	33	3
CAN10501.1	I10L	P22	NA	NA	NA	NA	NA	NA	NA	NA	NA	NA	NA	NA	0	NA
CAN10491.1	I177L	pI177L	NA	NA	NA	NA	NA	NA	NA	NA	2	17.5	53.8	TRUE	2	NA
CAN10492.1	I196L	pI196L	NA	NA	NA	NA	NA	NA	NA	NA	2	10.2	78.2	TRUE	2	NA
CAN10490.1	I215L	Ubiquitin conjugating enzyme	25	76.3	1199.8	TRUE	10	25.1	387.1	TRUE	12	40.5	532.3	TRUE	47	5
CAN10486.1	I226R	pI226R	8	27	240.2	TRUE	NA	NA	NA	NA	9	32.3	321.5	TRUE	17	NA
CAN10487.1	I243L	Transcription factor SII	8	30.5	383.4	TRUE	6	24.3	253	TRUE	13	42.8	658.3	TRUE	27	NA
CAN10485.1	I267L	PI267L	6	23.2	236.1	TRUE	3	9.7	76.5	TRUE	6	23.2	185.7	TRUE	15	NA
CAN10489.1	I329L	PI329L	7	22.5	249	TRUE	NA	NA	NA	NA	23	49.5	1381.5	TRUE	30	NA
CAN10488.1	I73R	PI73R	13	97.3	952.2	TRUE	12	100	760.2	TRUE	15	97.3	1250.7	TRUE	40	3
CAN10498.1	I7L	pI7L	NA	NA	NA	NA	NA	NA	NA	NA	NA	NA	NA	NA	0	NA
CAN10499.1	I8L	pI8L	NA	NA	NA	NA	NA	NA	NA	NA	NA	NA	NA	NA	0	NA
CAN10500.1	I9R	I9R	NA	NA	NA	NA	NA	NA	NA	NA	NA	NA	NA	NA	0	NA
CAN10399.1	K145R	PK145R	31	89	1706.4	TRUE	23	78.6	1219.6	TRUE	35	90.3	2174	TRUE	89	6
CAN10398.1	K196R	Thymidine kinase	NA	NA	NA	NA	NA	NA	NA	NA	NA	NA	NA	NA	0	NA
CAN10396.1	K205R	PK205R	39	83.4	1842	TRUE	40	84.9	1997.1	TRUE	39	83.4	1958.6	TRUE	118	18
CAN10400.1	K421R	PK421R	NA	NA	NA	NA	NA	NA	NA	NA	6	14	174.3	TRUE	6	NA
CAN10397.1	K78R	P10	10	60.3	581.1	TRUE	6	59	192.1	TRUE	10	60.3	556.7	TRUE	26	NA
CAN10352.1	KP177R	Structural Protein P22	17	69.5	1095.1	TRUE	13	56.5	592.2	TRUE	22	71.2	1755.8	TRUE	52	NA
CAN10349.1	KP93L	pKP93L	NA	NA	NA	NA	NA	NA	NA	NA	NA	NA	NA	NA	0	NA
CAN10502.1	L11L	L11L	NA	NA	NA	NA	NA	NA	NA	NA	NA	NA	NA	NA	0	NA
CAN10354.1	L60L	pL60L	10	100	836.8	TRUE	3	85.1	193.3	TRUE	10	95.5	986.7	TRUE	23	7
CAN10353.1	L83L	pL83L	NA	NA	NA	NA	NA	NA	NA	NA	NA	NA	NA	NA	0	NA
CAN10408.1	M1249L	PM1249L	14	15.1	472.1	TRUE	6	4.9	236.3	TRUE	28	29.1	898.2	TRUE	48	3
CAN10409.1	M448R	PM448R	17	41.7	959.1	TRUE	14	39.3	763.8	TRUE	22	42.6	1390.9	TRUE	53	3
CAN10362.1	MGF 100-1R	MGF 100-1R	NA	NA	NA	NA	NA	NA	NA	NA	NA	NA	NA	NA	0	NA
CAN10496.1	MGF 100-2L	MGF 100-2L	NA	NA	NA	NA	NA	NA	NA	NA	NA	NA	NA	NA	0	NA
CAN10497.1	MGF 100-3L	MGF 100-3L	NA	NA	NA	NA	NA	NA	NA	NA	NA	NA	NA	NA	0	NA
CAN10364.1	MGF 110-13L	MGF 110-13L	NA	NA	NA	NA	NA	NA	NA	NA	NA	NA	NA	NA	0	NA
CAN10365.1	MGF 110-14L	MGF 110-14L	3	28.6	124.2	TRUE	NA	NA	NA	NA	NA	NA	NA	NA	3	NA
CAN10356.1	MGF 110-1L	MGF 110-1L	15	45.9	777.5	TRUE	11	31.1	465.4	TRUE	6	23.3	323.6	TRUE	32	NA
CAN10357.1	MGF 110-2L	MGF 110-2L	2	17.3	67.3	TRUE	NA	NA	NA	NA	5	52.9	346.4	TRUE	7	NA
CAN10358.1	MGF 110-4L (XP124L)	XP124L. Multigene family 110 member	26	62.9	1452	TRUE	14	60.5	705.5	TRUE	18	73.4	945.6	TRUE	58	NA
CAN10359.1	MGF 110-5L	MGF 110-5L	28	60.5	1397.5	TRUE	11	46	478.9	TRUE	15	55.6	669.7	TRUE	54	NA
CAN10363.1	MGF 110-9L	MGF 110-9L	NA	NA	NA	NA	NA	NA	NA	NA	NA	NA	NA	NA	0	NA
CAN10368.1	MGF 300-1L	MGF 300-1L	NA	NA	NA	NA	NA	NA	NA	NA	NA	NA	NA	NA	0	NA
CAN10370.1	MGF 300-2R	MGF 300-2R	NA	NA	NA	NA	NA	NA	NA	NA	NA	NA	NA	NA	0	NA
CAN10371.1	MGF 300-4L	MGF 300-4L	NA	NA	NA	NA	NA	NA	NA	NA	NA	NA	NA	NA	0	NA
CAN10386.1	MGF 360-15R	MGF 360-15R	NA	NA	NA	NA	NA	NA	NA	NA	NA	NA	NA	NA	0	NA
CAN10494.1	MGF 360-16R	MGF 360-16R	NA	NA	NA	NA	NA	NA	NA	NA	NA	NA	NA	NA	0	NA
CAN10503.1	MGF 360-17R	MGF 360-17R	NA	NA	NA	NA	NA	NA	NA	NA	NA	NA	NA	NA	0	NA
CAN10504.1	MGF 360-18R	MGF 360-18R	NA	NA	NA	NA	NA	NA	NA	NA	NA	NA	NA	NA	0	NA
CAN10507.1	MGF 360-19R	MGF 360-19R	NA	NA	NA	NA	NA	NA	NA	NA	NA	NA	NA	NA	0	NA
CAN10350.1	MGF 360-1L	MGF 360-1L	NA	NA	NA	NA	NA	NA	NA	NA	NA	NA	NA	NA	0	NA
CAN10351.1	MGF 360-2L	MGF 360-2L	NA	NA	NA	NA	NA	NA	NA	NA	NA	NA	NA	NA	0	NA
CAN10355.1	MGF 360-3L	MGF 360-3L	NA	NA	NA	NA	NA	NA	NA	NA	NA	NA	NA	NA	0	NA
CAN10366.1	MGF 360-4L	MGF 360-4L	NA	NA	NA	NA	NA	NA	NA	NA	NA	NA	NA	NA	0	NA
CAN10372.1	MGF 360-8L	MGF 360-8L	NA	NA	NA	NA	NA	NA	NA	NA	NA	NA	NA	NA	0	NA
CAN10373.1	MGF 360-9L	MGF 360-9L	NA	NA	NA	NA	NA	NA	NA	NA	NA	NA	NA	NA	0	NA
CAN10380.1	MGF 505-10R	MGF 505-10R	NA	NA	NA	NA	NA	NA	NA	NA	NA	NA	NA	NA	0	NA
CAN10495.1	MGF 505-11L	MGF 505-11L	NA	NA	NA	NA	NA	NA	NA	NA	NA	NA	NA	NA	0	NA
CAN10374.1	MGF 505-3R	MGF 505-3R	NA	NA	NA	NA	NA	NA	NA	NA	NA	NA	NA	NA	0	NA
CAN10375.1	MGF 505-4R	MGF 505-4R	NA	NA	NA	NA	NA	NA	NA	NA	NA	NA	NA	NA	0	NA
CAN10376.1	MGF 505-5R	MGF 505-5R	NA	NA	NA	NA	NA	NA	NA	NA	NA	NA	NA	NA	0	NA
CAN10377.1	MGF 505-7R	MGF 505-7R	NA	NA	NA	NA	NA	NA	NA	NA	NA	NA	NA	NA	0	NA
CAN10378.1	MGF 505-8R	MGF 505-8R	NA	NA	NA	NA	NA	NA	NA	NA	NA	NA	NA	NA	0	NA
CAN10379.1	MGF 505-9R	MGF 505-9R	2	3.8	90.1	TRUE	NA	NA	NA	NA	NA	NA	NA	NA	2	2
CAN10448.1	NP1450L	RNA polymerase subunit 1	14	12.5	468	TRUE	9	6.6	352.4	TRUE	14	10.7	544.4	TRUE	37	NA
CAN10449.1	NP419L	DNA ligase	10	21.7	333.1	TRUE	10	24.1	418.3	TRUE	12	28.2	426.8	TRUE	32	NA
CAN10450.1	NP868R	Guanylyl transferase	4	6.2	142.5	TRUE	2	2	122.1	TRUE	6	7.6	309	TRUE	12	3
CAN10446.1	O174L	DNA polymerase X-like	NA	NA	NA	NA	NA	NA	NA	NA	NA	NA	NA	NA	0	NA
CAN10447.1	O61R	P12	NA	NA	NA	NA	NA	NA	NA	NA	2	26.2	160.4	TRUE	2	NA
CAN10461.1	P1192R	DNA topoisomerase type II	9	10.7	298.2	TRUE	NA	NA	NA	NA	4	4.4	153.2	TRUE	13	NA
CAN10470.1	Q706L	Helicase superfamily II	10	16.6	428.3	TRUE	4	7.9	161.5	TRUE	6	11.9	220.5	TRUE	20	2
CAN10472.1	QP383R	Nif S-like	NA	NA	NA	NA	NA	NA	NA	NA	NA	NA	NA	NA	0	NA
CAN10471.1	QP509L	Helicase superfamily II	NA	NA	NA	NA	NA	NA	NA	NA	NA	NA	NA	NA	0	NA
CAN10469.1	R298L	Serine protein kinase	3	12.8	75.3	TRUE	NA	NA	NA	NA	4	16.8	95	TRUE	7	1
CAN10459.1	S183L	pS183L	NA	NA	NA	NA	NA	NA	NA	NA	3	19.1	136.8	TRUE	3	NA
CAN10460.1	S273R	SUMO-1-like protease	6	32.2	180.5	TRUE	NA	NA	NA	NA	6	33	230.8	TRUE	12	NA
CAN10369.1	X64R	pX64R	NA	NA	NA	NA	NA	NA	NA	NA	NA	NA	NA	NA	0	NA
CAN10367.1	X69R	pX69R	NA	NA	NA	NA	NA	NA	NA	NA	NA	NA	NA	NA	0	NA

## Sheet: Suppl.Table2.peptides
Accession	Sequence	start	end	m.z.meas	ppm	P	Int	Modifications	Pep.Score	Nterm	enzyme	dataset	species	X.Peptides.Hsap	SC.Hsap	Scores.Hsap	ID.Hsap	X.Peptides.Sscr	SC.Sscr	Scores.Sscr	ID.Sscr	X.Peptides.Csab	SC.Csab	Scores.Csab	ID.Csab
CAN10352.1	K.YGKDHIIALPR.N	162	172	1282.73	4.34	1	32735		50.8	NA	Trypsin	Vero-Trypsin-1	Csab	NA	NA	NA	NA	NA	NA	NA	NA	17	69.5	1095.1	TRUE
CAN10352.1	K.DHIIALPR.N	165	172	934.539	-8.03	0	4008		22.9	NA	Trypsin	Vero-Trypsin-2	Csab	NA	NA	NA	NA	NA	NA	NA	NA	17	69.5	1095.1	TRUE
CAN10352.1	Y.RFTDTAADEQQEF.G	89	101	1557.68	-0.33	1	56466		86.3	NA	Chymotrypsin	Vero-Chymotypsin-2	Csab	NA	NA	NA	NA	NA	NA	NA	NA	17	69.5	1095.1	TRUE
CAN10352.1	F.GKTRHPIKITPSPSESHSPQEVCEKY.C	102	127	2992.48	-4.68	0	16869	Carbamidomethyl: 23	102.3	NA	Chymotrypsin	Vero-Chymotypsin-1	Csab	NA	NA	NA	NA	NA	NA	NA	NA	17	69.5	1095.1	TRUE
CAN10352.1	K.ISSCEFTPNFYR.F	78	89	1520.68	-4.34	0	158517	Carbamidomethyl: 4	72.9	NA	Trypsin	Vero-Trypsin-2	Csab	NA	NA	NA	NA	NA	NA	NA	NA	17	69.5	1095.1	TRUE
CAN10352.1	Y.GKDHIIALPRNHKHA.-	163	177	1706.96	-0.58	0	6214		68.1	NA	Chymotrypsin	Vero-Chymotypsin-2	Csab	NA	NA	NA	NA	NA	NA	NA	NA	17	69.5	1095.1	TRUE
CAN10352.1	K.VDKDCGSGEHCVR.G	41	53	1518.64	0.47	1	46859	Carbamidomethyl: 5, 11	104.6	NA	Trypsin	Vero-Trypsin-2	Csab	NA	NA	NA	NA	NA	NA	NA	NA	17	69.5	1095.1	TRUE
CAN10352.1	E.FTPNFYRFTDTAADEQQE.F	83	100	2179.97	4.25	3	289803		75.5	NA	Glu-C	Vero-GluC-1	Csab	NA	NA	NA	NA	NA	NA	NA	NA	17	69.5	1095.1	TRUE
CAN10352.1	K.EGTCYVYNNPHHPVLK.Y	146	161	1927.92	2.06	0	804	Carbamidomethyl: 4	61.9	NA	Trypsin	Vero-Trypsin-1	Csab	NA	NA	NA	NA	NA	NA	NA	NA	17	69.5	1095.1	TRUE
CAN10352.1	E.KYCSWGTDDCTGWE.Y	126	139	1764.67	3.96	2	3363	Carbamidomethyl: 3, 10	60.5	NA	Glu-C	Vero-GluC-2	Csab	NA	NA	NA	NA	NA	NA	NA	NA	17	69.5	1095.1	TRUE
CAN10352.1	E.KYCSWGTDDCTGWEYVGDEKE.G	126	146	2585.03	2.63	5	2590	Carbamidomethyl: 3, 10	65.8	NA	Glu-C	Vero-GluC-2	Csab	NA	NA	NA	NA	NA	NA	NA	NA	17	69.5	1095.1	TRUE
CAN10352.1	R.FTDTAADEQQEFGK.T	90	103	1586.71	5.32	0	17903		48.8	NA	Trypsin	Vero-Trypsin-2	Csab	NA	NA	NA	NA	NA	NA	NA	NA	17	69.5	1095.1	TRUE
CAN10352.1	W.EYVGDEKEGTCY.V	139	150	1449.56	-18.57	1	2281	Carbamidomethyl: 11	37.6	NA	Chymotrypsin	Vero-Chymotypsin-1	Csab	NA	NA	NA	NA	NA	NA	NA	NA	17	69.5	1095.1	TRUE
CAN10352.1	Y.NNPHHPVLKY.G	153	162	1218.64	0.57	1	1630		22.8	NA	Chymotrypsin	Vero-Chymotypsin-2	Csab	NA	NA	NA	NA	NA	NA	NA	NA	17	69.5	1095.1	TRUE
CAN10352.1	E.HCVRGTCSTLSCLD.A	50	63	1665.72	2.13	0	5994	Carbamidomethyl: 2, 7, 12	30.7	NA	Glu-C	Vero-GluC-1	Csab	NA	NA	NA	NA	NA	NA	NA	NA	17	69.5	1095.1	TRUE
CAN10352.1	Y.VYNNPHHPVLKY.G	151	162	1480.75	-10.18	2	10450		69.2	NA	Chymotrypsin	Vero-Chymotypsin-2	Csab	NA	NA	NA	NA	NA	NA	NA	NA	17	69.5	1095.1	TRUE
CAN10352.1	K.ITPSPSESHSPQEVCEK.Y	110	126	1911.9	11.55	0	11678	Carbamidomethyl: 15	114.5	NA	Trypsin	Vero-Trypsin-2	Csab	NA	NA	NA	NA	NA	NA	NA	NA	17	69.5	1095.1	TRUE
CAN10354.1	E.QAHCNNKTLE.N	21	30	1214.57	6.77	0	2581	Carbamidomethyl: 4	46.3	NA	Glu-C	Vero-GluC-1	Csab	NA	NA	NA	NA	NA	NA	NA	NA	10	100	836.8	TRUE
CAN10354.1	E.NQPKNINDNKCTDSQNTDLQNTE.S	31	53	2691.19	0.52	3	7635	Carbamidomethyl: 11	164.1	NA	Glu-C	Vero-GluC-1	Csab	NA	NA	NA	NA	NA	NA	NA	NA	10	100	836.8	TRUE
CAN10354.1	-.MDDTLPKQMTPTDTSPLKEE.Q	1	20	2335.06	-3.8	4	2371	Acetyl: 1; Oxidation: 1	55	Acetyl	Glu-C	Vero-GluC-1	Csab	NA	NA	NA	NA	NA	NA	NA	NA	10	100	836.8	TRUE
CAN10354.1	K.CTDSQNTDLQNTESQNTDLQNTEPSKV.-	41	67	3067.34	0.56	1	1468	Carbamidomethyl: 1	178.9	NA	Trypsin	Vero-Trypsin-2	Csab	NA	NA	NA	NA	NA	NA	NA	NA	10	100	836.8	TRUE
CAN10354.1	E.SQNTDLQNTEPSKV.-	54	67	1560.74	-3.64	1	8617		86.1	NA	Glu-C	Vero-GluC-1	Csab	NA	NA	NA	NA	NA	NA	NA	NA	10	100	836.8	TRUE
CAN10354.1	-.MDDTLPKQMTPTDTSPLKEE.Q	1	20	2335.06	-3.96	4	695	Acetyl: 1; Oxidation: 9	32.9	Acetyl	Glu-C	Vero-GluC-1	Csab	NA	NA	NA	NA	NA	NA	NA	NA	10	100	836.8	TRUE
CAN10354.1	-.MDDTLPKQMTPTDTSPLKE.E	1	19	2190.04	5.76	3	1455	Acetyl: 1	16.9	Acetyl	Glu-C	Vero-GluC-2	Csab	NA	NA	NA	NA	NA	NA	NA	NA	10	100	836.8	TRUE
CAN10354.1	E.EQAHCNNKTLE.N	20	30	1343.6	-1.38	1	253	Carbamidomethyl: 5	34.2	NA	Glu-C	Vero-GluC-2	Csab	NA	NA	NA	NA	NA	NA	NA	NA	10	100	836.8	TRUE
CAN10354.1	-.MDDTLPKQMTPTDTSPLKEE.Q	1	20	2319.07	-1.67	4	36327	Acetyl: 1	104	Acetyl	Glu-C	Vero-GluC-1	Csab	NA	NA	NA	NA	NA	NA	NA	NA	10	100	836.8	TRUE
CAN10354.1	K.QMTPTDTSPLKEEQAHCNNK.T	8	27	2329.08	12.16	1	594	Carbamidomethyl: 17	118.5	NA	Trypsin	Vero-Trypsin-1	Csab	NA	NA	NA	NA	NA	NA	NA	NA	10	100	836.8	TRUE
CAN10356.1	W.TTHLPNKCSYEKIY.K	228	241	1753.85	-4.39	1	2486	Carbamidomethyl: 8	30.1	NA	Chymotrypsin	Vero-Chymotypsin-1	Csab	NA	NA	NA	NA	NA	NA	NA	NA	15	45.9	777.5	TRUE
CAN10356.1	K.NHPPIGENDFIR.Y	212	223	1408.69	-2.81	0	84888		73.1	NA	Trypsin	Vero-Trypsin-2	Csab	NA	NA	NA	NA	NA	NA	NA	NA	15	45.9	777.5	TRUE
CAN10356.1	R.TECPQHINHER.H	100	110	1420.64	0.7	0	7673	Carbamidomethyl: 3	46.2	NA	Trypsin	Vero-Trypsin-2	Csab	NA	NA	NA	NA	NA	NA	NA	NA	15	45.9	777.5	TRUE
CAN10356.1	Y.KHFDTHIMECSQPTHF.K	242	257	2014.88	-4.63	1	3334	Carbamidomethyl: 10	91.4	NA	Chymotrypsin	Vero-Chymotypsin-1	Csab	NA	NA	NA	NA	NA	NA	NA	NA	15	45.9	777.5	TRUE
CAN10356.1	E.IEPLERTSTPPEKE.F	21	34	1625.84	1.01	2	6009		49.8	NA	Glu-C	Vero-GluC-1	Csab	NA	NA	NA	NA	NA	NA	NA	NA	15	45.9	777.5	TRUE
CAN10356.1	F.KNHPPIGENDFIRY.D	211	224	1699.83	-14.8	1	37341		68.2	NA	Chymotrypsin	Vero-Chymotypsin-1	Csab	NA	NA	NA	NA	NA	NA	NA	NA	15	45.9	777.5	TRUE
CAN10356.1	K.HFDTHIMECSQPTHFK.W	243	258	2014.89	1.45	0	22405	Carbamidomethyl: 9	95.2	NA	Trypsin	Vero-Trypsin-2	Csab	NA	NA	NA	NA	NA	NA	NA	NA	15	45.9	777.5	TRUE
CAN10356.1	E.KIYKHFD.T	239	245	950.508	-2.06	0	447		15.7	NA	Glu-C	Vero-GluC-1	Csab	NA	NA	NA	NA	NA	NA	NA	NA	15	45.9	777.5	TRUE
CAN10356.1	L.GLQIFTL.L	3	9	791.476	12.34	2	6455		15.4	NA	Chymotrypsin	Vero-Chymotypsin-1	Csab	NA	NA	NA	NA	NA	NA	NA	NA	15	45.9	777.5	TRUE
CAN10356.1	Y.HITSIKPHKTY.R	88	98	1324.73	-5.15	0	3645		70.6	NA	Chymotrypsin	Vero-Chymotypsin-1	Csab	NA	NA	NA	NA	NA	NA	NA	NA	15	45.9	777.5	TRUE
CAN10356.1	E.NDFIRYD.C	219	225	942.434	3.08	1	5929		31.2	NA	Glu-C	Vero-GluC-2	Csab	NA	NA	NA	NA	NA	NA	NA	NA	15	45.9	777.5	TRUE
CAN10356.1	R.ELEHWCTHGK.Y	183	192	1296.58	-1	0	4647	Carbamidomethyl: 6	46.8	NA	Trypsin	Vero-Trypsin-2	Csab	NA	NA	NA	NA	NA	NA	NA	NA	15	45.9	777.5	TRUE
CAN10356.1	R.TSTPPEKEFGYWCTYANHCR.F	27	46	2504.08	3.08	1	14554	Carbamidomethyl: 13, 19	58.9	NA	Trypsin	Vero-Trypsin-2	Csab	NA	NA	NA	NA	NA	NA	NA	NA	15	45.9	777.5	TRUE
CAN10356.1	R.FCWDCQDGICR.N	47	57	1516.59	7.26	0	9203	Carbamidomethyl: 2, 5, 10	44.7	NA	Trypsin	Vero-Trypsin-1	Csab	NA	NA	NA	NA	NA	NA	NA	NA	15	45.9	777.5	TRUE
CAN10356.1	R.NDFCIYHITSIKPHK.T	82	96	1872.93	-6.17	0	453	Carbamidomethyl: 4	17.4	NA	Trypsin	Vero-Trypsin-2	Csab	NA	NA	NA	NA	NA	NA	NA	NA	15	45.9	777.5	TRUE
CAN10356.1	E.CSQPTHFKWYD.N	251	261	1468.63	-4.16	0	713	Carbamidomethyl: 1	22.9	NA	Glu-C	Vero-GluC-2	Csab	NA	NA	NA	NA	NA	NA	NA	NA	15	45.9	777.5	TRUE
CAN10357.1	R.YWCQYVK.N	32	38	1046.48	-0.21	0	19237	Carbamidomethyl: 3	19.5	NA	Trypsin	Vero-Trypsin-2	Csab	NA	NA	NA	NA	NA	NA	NA	NA	2	17.3	67.3	TRUE
CAN10357.1	R.FCWTCQDGLCK.N	42	52	1474.6	8.43	0	510	Carbamidomethyl: 2, 5, 10	47.8	NA	Trypsin	Vero-Trypsin-1	Csab	NA	NA	NA	NA	NA	NA	NA	NA	2	17.3	67.3	TRUE
CAN10358.1	Y.MESCKF.C	45	50	801.331	4.66	0	9835	Carbamidomethyl: 4	34.9	NA	Chymotrypsin	Vero-Chymotypsin-1	Csab	NA	NA	NA	NA	NA	NA	NA	NA	26	62.9	1452	TRUE
CAN10358.1	E.VSRWYNQCTYDE.G	81	92	1620.68	4.55	1	270457	Carbamidomethyl: 8	60.9	NA	Glu-C	Vero-GluC-2	Csab	NA	NA	NA	NA	NA	NA	NA	NA	26	62.9	1452	TRUE
CAN10358.1	W.IIENSYLTSCEVSRWY.N	70	85	2019.94	-3.96	3	4057	Carbamidomethyl: 10	66.1	NA	Chymotrypsin	Vero-Chymotypsin-2	Csab	NA	NA	NA	NA	NA	NA	NA	NA	26	62.9	1452	TRUE
CAN10358.1	W.CTYMESCKF.C	42	50	1225.46	-3.25	1	3711	Carbamidomethyl: 1, 7	47.1	NA	Chymotrypsin	Vero-Chymotypsin-1	Csab	NA	NA	NA	NA	NA	NA	NA	NA	26	62.9	1452	TRUE
CAN10358.1	E.LGYWCTYME.S	38	46	1222.49	1.92	0	59152	Carbamidomethyl: 5	52.1	NA	Glu-C	Vero-GluC-2	Csab	NA	NA	NA	NA	NA	NA	NA	NA	26	62.9	1452	TRUE
CAN10358.1	R.STDNPPQEELGYWCTYMESCK.F	29	49	2611.02	-6.86	0	1867	Carbamidomethyl: 14, 20; Oxidation: 17	63.5	NA	Trypsin	Vero-Trypsin-2	Csab	NA	NA	NA	NA	NA	NA	NA	NA	26	62.9	1452	TRUE
CAN10358.1	L.RSTDNPPQEELGYW.C	28	41	1691.75	-7.26	2	4052		23.2	NA	Chymotrypsin	Vero-Chymotypsin-1	Csab	NA	NA	NA	NA	NA	NA	NA	NA	26	62.9	1452	TRUE
CAN10358.1	E.SCKFCWE.C	47	53	1016.4	7.03	0	219870	Carbamidomethyl: 2, 5	44	NA	Glu-C	Vero-GluC-2	Csab	NA	NA	NA	NA	NA	NA	NA	NA	26	62.9	1452	TRUE
CAN10358.1	Y.MESCKF.C	45	50	817.327	6.32	0	6840	Carbamidomethyl: 4; Oxidation: 1	23.6	NA	Chymotrypsin	Vero-Chymotypsin-2	Csab	NA	NA	NA	NA	NA	NA	NA	NA	26	62.9	1452	TRUE
CAN10358.1	E.LGYWCTYME.S	38	46	1238.48	-5.15	0	3023	Carbamidomethyl: 5; Oxidation: 8	56.1	NA	Glu-C	Vero-GluC-2	Csab	NA	NA	NA	NA	NA	NA	NA	NA	26	62.9	1452	TRUE
CAN10358.1	W.YNQCTY.D	85	90	848.331	8.21	1	1302	Carbamidomethyl: 4	31.8	NA	Chymotrypsin	Vero-Chymotypsin-1	Csab	NA	NA	NA	NA	NA	NA	NA	NA	26	62.9	1452	TRUE
CAN10358.1	R.SMPWIIENSYLTSCEVSR.W	66	83	2172.03	7.82	0	52004	Carbamidomethyl: 14	128.1	NA	Trypsin	Vero-Trypsin-1	Csab	NA	NA	NA	NA	NA	NA	NA	NA	26	62.9	1452	TRUE
CAN10358.1	Y.LTSCEVSRW.Y	76	84	1137.54	0.5	1	8929	Carbamidomethyl: 4	25.9	NA	Chymotrypsin	Vero-Chymotypsin-1	Csab	NA	NA	NA	NA	NA	NA	NA	NA	26	62.9	1452	TRUE
CAN10358.1	L.TSCEVSRWY.N	77	85	1187.53	8.7	1	94569	Carbamidomethyl: 3	44.1	NA	Chymotrypsin	Vero-Chymotypsin-1	Csab	NA	NA	NA	NA	NA	NA	NA	NA	26	62.9	1452	TRUE
CAN10358.1	L.TSCEVSRW.Y	77	84	1024.46	5.99	0	25394	Carbamidomethyl: 3	20.8	NA	Chymotrypsin	Vero-Chymotypsin-1	Csab	NA	NA	NA	NA	NA	NA	NA	NA	26	62.9	1452	TRUE
CAN10358.1	R.STDNPPQEELGYWCTYMESCK.F	29	49	2595.03	-4.99	0	5367	Carbamidomethyl: 14, 20	141.3	NA	Trypsin	Vero-Trypsin-1	Csab	NA	NA	NA	NA	NA	NA	NA	NA	26	62.9	1452	TRUE
CAN10358.1	W.YNQCTYDEGNGHY.H	85	97	1620.6	-4.04	2	153	Carbamidomethyl: 4	80.6	NA	Chymotrypsin	Vero-Chymotypsin-2	Csab	NA	NA	NA	NA	NA	NA	NA	NA	26	62.9	1452	TRUE
CAN10358.1	R.SMPWIIENSYLTSCEVSR.W	66	83	2187.99	-7.91	0	8461	Carbamidomethyl: 14; Oxidation: 2	70.3	NA	Trypsin	Vero-Trypsin-2	Csab	NA	NA	NA	NA	NA	NA	NA	NA	26	62.9	1452	TRUE
CAN10358.1	Y.LTSCEVSRWY.N	76	85	1300.6	-1.87	2	22227	Carbamidomethyl: 4	29.1	NA	Chymotrypsin	Vero-Chymotypsin-1	Csab	NA	NA	NA	NA	NA	NA	NA	NA	26	62.9	1452	TRUE
CAN10358.1	E.SCKFCWECE.H	47	55	1305.46	-4.14	1	2246	Carbamidomethyl: 2, 5, 8	42.1	NA	Glu-C	Vero-GluC-1	Csab	NA	NA	NA	NA	NA	NA	NA	NA	26	62.9	1452	TRUE
CAN10358.1	L.GRKIYEKEDL.-	115	124	1250.68	7.33	1	15053		46.5	NA	Chymotrypsin	Vero-Chymotypsin-2	Csab	NA	NA	NA	NA	NA	NA	NA	NA	26	62.9	1452	TRUE
CAN10358.1	K.FCWECEHGICK.N	50	60	1525.6	-0.31	0	55277	Carbamidomethyl: 2, 5, 10	66.3	NA	Trypsin	Vero-Trypsin-1	Csab	NA	NA	NA	NA	NA	NA	NA	NA	26	62.9	1452	TRUE
CAN10358.1	E.NSYLTSCE.V	73	80	973.385	-8.74	0	229	Carbamidomethyl: 7	22.1	NA	Glu-C	Vero-GluC-1	Csab	NA	NA	NA	NA	NA	NA	NA	NA	26	62.9	1452	TRUE
CAN10358.1	K.IYEKEDL.-	118	124	909.462	5.77	1	3027		41.8	NA	Trypsin	Vero-Trypsin-1	Csab	NA	NA	NA	NA	NA	NA	NA	NA	26	62.9	1452	TRUE
CAN10358.1	W.IIENSYLTSCEVSRW.Y	70	84	1856.89	4.82	2	12380	Carbamidomethyl: 10	110	NA	Chymotrypsin	Vero-Chymotypsin-2	Csab	NA	NA	NA	NA	NA	NA	NA	NA	26	62.9	1452	TRUE
CAN10358.1	E.GHLRSTDNPPQEE.L	25	37	1479.69	7.89	2	136488		79.9	NA	Glu-C	Vero-GluC-2	Csab	NA	NA	NA	NA	NA	NA	NA	NA	26	62.9	1452	TRUE
CAN10359.1	Y.MESCKF.C	45	50	801.331	4.66	0	9835	Carbamidomethyl: 4	34.9	NA	Chymotrypsin	Vero-Chymotypsin-1	Csab	NA	NA	NA	NA	NA	NA	NA	NA	28	60.5	1397.5	TRUE
CAN10359.1	W.YNQCTY.S	85	90	848.331	8.21	1	1302	Carbamidomethyl: 4	31.8	NA	Chymotrypsin	Vero-Chymotypsin-1	Csab	NA	NA	NA	NA	NA	NA	NA	NA	28	60.5	1397.5	TRUE
CAN10359.1	E.SCKFCWE.C	47	53	1016.4	7.03	0	219870	Carbamidomethyl: 2, 5	44	NA	Glu-C	Vero-GluC-2	Csab	NA	NA	NA	NA	NA	NA	NA	NA	28	60.5	1397.5	TRUE
CAN10359.1	R.STDNPPQEELGYWCTYMESCK.F	29	49	2595.03	-4.99	0	5367	Carbamidomethyl: 14, 20	141.3	NA	Trypsin	Vero-Trypsin-1	Csab	NA	NA	NA	NA	NA	NA	NA	NA	28	60.5	1397.5	TRUE
CAN10359.1	E.LGYWCTYME.S	38	46	1238.48	-5.15	0	3023	Carbamidomethyl: 5; Oxidation: 8	56.1	NA	Glu-C	Vero-GluC-2	Csab	NA	NA	NA	NA	NA	NA	NA	NA	28	60.5	1397.5	TRUE
CAN10359.1	Y.LTSCEVSRW.Y	76	84	1137.54	0.5	1	8929	Carbamidomethyl: 4	25.9	NA	Chymotrypsin	Vero-Chymotypsin-1	Csab	NA	NA	NA	NA	NA	NA	NA	NA	28	60.5	1397.5	TRUE
CAN10359.1	Y.MESCKF.C	45	50	817.327	6.32	0	6840	Carbamidomethyl: 4; Oxidation: 1	23.6	NA	Chymotrypsin	Vero-Chymotypsin-2	Csab	NA	NA	NA	NA	NA	NA	NA	NA	28	60.5	1397.5	TRUE
CAN10359.1	E.CAHGICKNKVNE.S	54	65	1429.66	-3.12	0	449	Carbamidomethyl: 1, 6	72	NA	Glu-C	Vero-GluC-1	Csab	NA	NA	NA	NA	NA	NA	NA	NA	28	60.5	1397.5	TRUE
CAN10359.1	E.LGYWCTYME.S	38	46	1222.49	1.92	0	59152	Carbamidomethyl: 5	52.1	NA	Glu-C	Vero-GluC-2	Csab	NA	NA	NA	NA	NA	NA	NA	NA	28	60.5	1397.5	TRUE
CAN10359.1	E.SMPLIIE.N	66	72	818.433	-0.33	0	216	Oxidation: 2	18.2	NA	Glu-C	Vero-GluC-2	Csab	NA	NA	NA	NA	NA	NA	NA	NA	28	60.5	1397.5	TRUE
CAN10359.1	R.STDNPPQEELGYWCTYMESCK.F	29	49	2611.02	-6.86	0	1867	Carbamidomethyl: 14, 20; Oxidation: 17	63.5	NA	Trypsin	Vero-Trypsin-2	Csab	NA	NA	NA	NA	NA	NA	NA	NA	28	60.5	1397.5	TRUE
CAN10359.1	K.FCWECAHGICK.N	50	60	1467.6	2.29	0	116071	Carbamidomethyl: 2, 5, 10	69.8	NA	Trypsin	Vero-Trypsin-1	Csab	NA	NA	NA	NA	NA	NA	NA	NA	28	60.5	1397.5	TRUE
CAN10359.1	K.NKVNESMPLIIENSYLTSCEVSR.W	61	83	2683.32	6.69	1	19909	Carbamidomethyl: 19	81.4	NA	Trypsin	Vero-Trypsin-2	Csab	NA	NA	NA	NA	NA	NA	NA	NA	28	60.5	1397.5	TRUE
CAN10359.1	E.VSRWYNQCTYSE.G	81	92	1592.68	-1.94	0	481250	Carbamidomethyl: 8	67	NA	Glu-C	Vero-GluC-1	Csab	NA	NA	NA	NA	NA	NA	NA	NA	28	60.5	1397.5	TRUE
CAN10359.1	K.VNESMPLIIENSYLTSCEVSR.W	63	83	2457.15	-6.44	0	1101	Carbamidomethyl: 17; Oxidation: 5	16.2	NA	Trypsin	Vero-Trypsin-2	Csab	NA	NA	NA	NA	NA	NA	NA	NA	28	60.5	1397.5	TRUE
CAN10359.1	K.VNESMPLIIENSYLTSCEVSR.W	63	83	2441.16	-3.57	0	79254	Carbamidomethyl: 17	99.3	NA	Trypsin	Vero-Trypsin-2	Csab	NA	NA	NA	NA	NA	NA	NA	NA	28	60.5	1397.5	TRUE
CAN10359.1	W.CTYMESCKF.C	42	50	1225.46	-3.25	1	3711	Carbamidomethyl: 1, 7	47.1	NA	Chymotrypsin	Vero-Chymotypsin-1	Csab	NA	NA	NA	NA	NA	NA	NA	NA	28	60.5	1397.5	TRUE
CAN10359.1	L.LMKIYEKEDL.-	115	124	1281.67	-6.4	2	115		17.1	NA	Chymotrypsin	Vero-Chymotypsin-2	Csab	NA	NA	NA	NA	NA	NA	NA	NA	28	60.5	1397.5	TRUE
CAN10359.1	L.IIENSYLTSCEVSRWY.N	70	85	2019.94	-3.96	3	4057	Carbamidomethyl: 10	66.1	NA	Chymotrypsin	Vero-Chymotypsin-2	Csab	NA	NA	NA	NA	NA	NA	NA	NA	28	60.5	1397.5	TRUE
CAN10359.1	L.TSCEVSRWY.N	77	85	1187.53	8.7	1	94569	Carbamidomethyl: 3	44.1	NA	Chymotrypsin	Vero-Chymotypsin-1	Csab	NA	NA	NA	NA	NA	NA	NA	NA	28	60.5	1397.5	TRUE
CAN10359.1	L.TSCEVSRW.Y	77	84	1024.46	5.99	0	25394	Carbamidomethyl: 3	20.8	NA	Chymotrypsin	Vero-Chymotypsin-1	Csab	NA	NA	NA	NA	NA	NA	NA	NA	28	60.5	1397.5	TRUE
CAN10359.1	L.RSTDNPPQEELGYW.C	28	41	1691.75	-7.26	2	4052		23.2	NA	Chymotrypsin	Vero-Chymotypsin-1	Csab	NA	NA	NA	NA	NA	NA	NA	NA	28	60.5	1397.5	TRUE
CAN10359.1	Y.LTSCEVSRWY.N	76	85	1300.6	-1.87	2	22227	Carbamidomethyl: 4	29.1	NA	Chymotrypsin	Vero-Chymotypsin-1	Csab	NA	NA	NA	NA	NA	NA	NA	NA	28	60.5	1397.5	TRUE
CAN10359.1	L.MKIYEKEDL.-	116	124	1184.59	3.53	1	2156	Oxidation: 1	47.2	NA	Chymotrypsin	Vero-Chymotypsin-1	Csab	NA	NA	NA	NA	NA	NA	NA	NA	28	60.5	1397.5	TRUE
CAN10359.1	L.IIENSYLTSCEVSRW.Y	70	84	1856.89	4.82	2	12380	Carbamidomethyl: 10	110	NA	Chymotrypsin	Vero-Chymotypsin-2	Csab	NA	NA	NA	NA	NA	NA	NA	NA	28	60.5	1397.5	TRUE
CAN10359.1	F.CWECAHGICKNKVNESMPL.I	51	69	2333.02	-5.73	1	535	Carbamidomethyl: 1, 4, 9	31.8	NA	Chymotrypsin	Vero-Chymotypsin-1	Csab	NA	NA	NA	NA	NA	NA	NA	NA	28	60.5	1397.5	TRUE
CAN10359.1	K.IYEKEDL.-	118	124	909.462	5.77	1	3027		41.8	NA	Trypsin	Vero-Trypsin-1	Csab	NA	NA	NA	NA	NA	NA	NA	NA	28	60.5	1397.5	TRUE
CAN10359.1	E.NSYLTSCE.V	73	80	973.385	-8.74	0	229	Carbamidomethyl: 7	22.1	NA	Glu-C	Vero-GluC-1	Csab	NA	NA	NA	NA	NA	NA	NA	NA	28	60.5	1397.5	TRUE
CAN10360.1	R.IKPFSSSVPHK.C	28	38	1226.69	1.29	0	12012		46.4	NA	Trypsin	Vero-Trypsin-2	Csab	NA	NA	NA	NA	NA	NA	NA	NA	11	71.3	585.8	TRUE
CAN10360.1	Y.DHPRFERTY.S	60	68	1220.58	0.87	1	643807		29.7	NA	Chymotrypsin	Vero-Chymotypsin-1	Csab	NA	NA	NA	NA	NA	NA	NA	NA	11	71.3	585.8	TRUE
CAN10360.1	F.SSSVPHKCGCGHHASNESPRPGFHRCEY.D	32	59	3237.4	2.81	1	18724	Carbamidomethyl: 8, 10, 26	73	NA	Chymotrypsin	Vero-Chymotypsin-1	Csab	NA	NA	NA	NA	NA	NA	NA	NA	11	71.3	585.8	TRUE
CAN10360.1	R.FQSYHR.V	88	93	837.404	4.66	0	281312		34.6	NA	Trypsin	Vero-Trypsin-2	Csab	NA	NA	NA	NA	NA	NA	NA	NA	11	71.3	585.8	TRUE
CAN10360.1	R.CEYDHPRFER.T	57	66	1408.61	3.78	1	4808	Carbamidomethyl: 1	24.8	NA	Trypsin	Vero-Trypsin-1	Csab	NA	NA	NA	NA	NA	NA	NA	NA	11	71.3	585.8	TRUE
CAN10360.1	Y.SCSRHSCISCCSPHQACL.R	69	86	2206.86	-3.17	0	30363	Carbamidomethyl: 2, 7, 10, 11, 17	114.2	NA	Chymotrypsin	Vero-Chymotypsin-2	Csab	NA	NA	NA	NA	NA	NA	NA	NA	11	71.3	585.8	TRUE
CAN10360.1	R.CEYDHPR.F	57	63	976.393	-0.98	0	33351	Carbamidomethyl: 1	28.3	NA	Trypsin	Vero-Trypsin-2	Csab	NA	NA	NA	NA	NA	NA	NA	NA	11	71.3	585.8	TRUE
CAN10360.1	K.CGCGHHASNESPRPGFHR.C	39	56	2062.88	0.41	0	79606	Carbamidomethyl: 1, 3	75	NA	Trypsin	Vero-Trypsin-2	Csab	NA	NA	NA	NA	NA	NA	NA	NA	11	71.3	585.8	TRUE
CAN10360.1	R.FQSYHRV.-	88	94	936.479	10.69	1	45526		20.9	NA	Trypsin	Vero-Trypsin-1	Csab	NA	NA	NA	NA	NA	NA	NA	NA	11	71.3	585.8	TRUE
CAN10360.1	E.YDHPRFE.R	59	65	963.439	7.53	1	310779		24.9	NA	Glu-C	Vero-GluC-2	Csab	NA	NA	NA	NA	NA	NA	NA	NA	11	71.3	585.8	TRUE
CAN10360.1	R.HSCISCCSPHQACLR.F	73	87	1872.77	0.07	0	578288	Carbamidomethyl: 3, 6, 7, 13	113.9	NA	Trypsin	Vero-Trypsin-2	Csab	NA	NA	NA	NA	NA	NA	NA	NA	11	71.3	585.8	TRUE
CAN10365.1	R.FIDSNHSIVNCR.V	64	75	1461.69	-0.01	0	2597	Carbamidomethyl: 11	32.9	NA	Trypsin	Vero-Trypsin-2	Csab	NA	NA	NA	NA	NA	NA	NA	NA	3	28.6	124.2	TRUE
CAN10365.1	Y.EISVKIPNHHSMECSHPRPY.T	88	107	2418.16	5.63	0	1666	Carbamidomethyl: 14	59.1	NA	Chymotrypsin	Vero-Chymotypsin-1	Csab	NA	NA	NA	NA	NA	NA	NA	NA	3	28.6	124.2	TRUE
CAN10365.1	E.CSHPRPYTGNE.I	101	111	1317.58	9.85	0	20922	Carbamidomethyl: 1	32.2	NA	Glu-C	Vero-GluC-1	Csab	NA	NA	NA	NA	NA	NA	NA	NA	3	28.6	124.2	TRUE
CAN10379.1	-.MFSLQDLCR.K	1	9	1211.55	-3.07	0	4038	Carbamidomethyl: 8; Acetyl: 1	31.3	Acetyl	Trypsin	Vero-Trypsin-2	Csab	NA	NA	NA	NA	NA	NA	NA	NA	2	3.8	90.1	TRUE
CAN10379.1	K.YGEDLNGNRR.M	151	160	1193.55	-9.66	1	126		19.3	NA	Trypsin	Vero-Trypsin-1	Csab	NA	NA	NA	NA	NA	NA	NA	NA	2	3.8	90.1	TRUE
CAN10379.1	L.KQMVNTMNHRNGKNLL.M	406	421	1914	10.79	1	55088	Oxidation: 3	19.4	NA	Chymotrypsin	Vero-Chymotypsin-1	Csab	NA	NA	NA	NA	NA	NA	NA	NA	2	3.8	90.1	TRUE
CAN10379.1	D.KIQFRE.L	467	472	820.464	-4.23	0	8334		20.1	NA	Glu-C	Vero-GluC-2	Csab	NA	NA	NA	NA	NA	NA	NA	NA	2	3.8	90.1	TRUE
CAN10381.1	R.FILANAFIPPYR.K	142	153	1421.81	8.7	0	6644		26.4	NA	Trypsin	Vero-Trypsin-1	Csab	NA	NA	NA	NA	NA	NA	NA	NA	18	66.1	754.6	TRUE
CAN10381.1	K.FCNWLYEK.H	69	76	1159.51	-10.5	0	808	Carbamidomethyl: 2	39.1	NA	Trypsin	Vero-Trypsin-1	Csab	NA	NA	NA	NA	NA	NA	NA	NA	18	66.1	754.6	TRUE
CAN10381.1	Y.ISLRLF.E	12	17	748.468	-4.55	2	5780		17.8	NA	Chymotrypsin	Vero-Chymotypsin-2	Csab	NA	NA	NA	NA	NA	NA	NA	NA	18	66.1	754.6	TRUE
CAN10381.1	K.HPLQVHGFWSR.N	77	87	1363.71	4.56	0	5538		50.8	NA	Trypsin	Vero-Trypsin-1	Csab	NA	NA	NA	NA	NA	NA	NA	NA	18	66.1	754.6	TRUE
CAN10381.1	R.NQSFAIHGIK.N	33	42	1114.61	4.87	0	2674		56.2	NA	Trypsin	Vero-Trypsin-1	Csab	NA	NA	NA	NA	NA	NA	NA	NA	18	66.1	754.6	TRUE
CAN10381.1	K.MIDSYNDYYNNEVFVK.H	104	119	2013.88	-5.38	0	3991		32.4	NA	Trypsin	Vero-Trypsin-2	Csab	NA	NA	NA	NA	NA	NA	NA	NA	18	66.1	754.6	TRUE
CAN10381.1	F.EVKPKYVGY.S	18	26	1082.59	2.69	1	2196		24.5	NA	Chymotrypsin	Vero-Chymotypsin-1	Csab	NA	NA	NA	NA	NA	NA	NA	NA	18	66.1	754.6	TRUE
CAN10381.1	Y.SSIDARNQSF.A	27	36	1124.54	4.96	0	7346		29.4	NA	Chymotrypsin	Vero-Chymotypsin-2	Csab	NA	NA	NA	NA	NA	NA	NA	NA	18	66.1	754.6	TRUE
CAN10381.1	F.AIHGIKNYEKF.S	37	47	1319.7	-4.63	1	2293		47.6	NA	Chymotrypsin	Vero-Chymotypsin-2	Csab	NA	NA	NA	NA	NA	NA	NA	NA	18	66.1	754.6	TRUE
CAN10381.1	W.LYEKHPLQVHGFW.S	73	85	1653.85	-2.09	4	306		48.7	NA	Chymotrypsin	Vero-Chymotypsin-1	Csab	NA	NA	NA	NA	NA	NA	NA	NA	18	66.1	754.6	TRUE
CAN10381.1	F.VKHKNRVY.T	118	125	1043.62	10.44	0	73425		22.3	NA	Chymotrypsin	Vero-Chymotypsin-2	Csab	NA	NA	NA	NA	NA	NA	NA	NA	18	66.1	754.6	TRUE
CAN10381.1	K.INTIDPYISLR.L	5	15	1304.73	3.36	0	8669		72.3	NA	Trypsin	Vero-Trypsin-1	Csab	NA	NA	NA	NA	NA	NA	NA	NA	18	66.1	754.6	TRUE
CAN10381.1	K.YVGYSSIDAR.N	23	32	1130.55	0.64	0	40721		56.7	NA	Trypsin	Vero-Trypsin-2	Csab	NA	NA	NA	NA	NA	NA	NA	NA	18	66.1	754.6	TRUE
CAN10381.1	K.FSNAGFFYTSPTEITCYCCGMK.F	47	68	2641.1	5.08	0	4984	Carbamidomethyl: 16, 18, 19	104.5	NA	Trypsin	Vero-Trypsin-2	Csab	NA	NA	NA	NA	NA	NA	NA	NA	18	66.1	754.6	TRUE
CAN10381.1	R.LEDMGFSKPFMR.F	130	141	1457.7	9.24	0	4422		38.9	NA	Trypsin	Vero-Trypsin-1	Csab	NA	NA	NA	NA	NA	NA	NA	NA	18	66.1	754.6	TRUE
CAN10381.1	R.ATLGIIGLK.K	94	102	885.56	-19.09	0	463		25.6	NA	Trypsin	Vero-Trypsin-2	Csab	NA	NA	NA	NA	NA	NA	NA	NA	18	66.1	754.6	TRUE
CAN10381.1	K.RLEDMGFSKPFMR.F	129	141	1613.79	-1.04	1	895		39.7	NA	Trypsin	Vero-Trypsin-1	Csab	NA	NA	NA	NA	NA	NA	NA	NA	18	66.1	754.6	TRUE
CAN10381.1	K.DENFCNACK.T	200	208	1157.43	-1.49	0	1294	Carbamidomethyl: 5, 8	21.7	NA	Trypsin	Vero-Trypsin-2	Csab	NA	NA	NA	NA	NA	NA	NA	NA	18	66.1	754.6	TRUE
CAN10382.1	K.QELYSLVAADTQLNK.A	12	26	1692.86	-9.46	0	5190		115.1	NA	Trypsin	Vero-Trypsin-1	Csab	NA	NA	NA	NA	NA	NA	NA	NA	17	90.4	1091.9	TRUE
CAN10382.1	L.NKALIERIF.T	25	33	1103.66	6.5	1	5068		38	NA	Chymotrypsin	Vero-Chymotypsin-1	Csab	NA	NA	NA	NA	NA	NA	NA	NA	17	90.4	1091.9	TRUE
CAN10382.1	F.TSQQKIIQNAL.K	34	44	1243.69	-4.93	0	4908		82.1	NA	Chymotrypsin	Vero-Chymotypsin-1	Csab	NA	NA	NA	NA	NA	NA	NA	NA	17	90.4	1091.9	TRUE
CAN10382.1	Y.SLVAADTQLNKALIERIF.T	16	33	2002.12	-4.79	3	693		59.8	NA	Chymotrypsin	Vero-Chymotypsin-1	Csab	NA	NA	NA	NA	NA	NA	NA	NA	17	90.4	1091.9	TRUE
CAN10382.1	R.QGHNPATGEPIQIK.A	70	83	1489.79	7.62	0	37104		119.5	NA	Trypsin	Vero-Trypsin-1	Csab	NA	NA	NA	NA	NA	NA	NA	NA	17	90.4	1091.9	TRUE
CAN10382.1	K.IIQNALK.H	39	45	799.506	3.41	0	41968		41.8	NA	Trypsin	Vero-Trypsin-2	Csab	NA	NA	NA	NA	NA	NA	NA	NA	17	90.4	1091.9	TRUE
CAN10382.1	L.KHNQEVIIPPGIKF.T	45	58	1619.91	-10.67	0	40055		123.2	NA	Chymotrypsin	Vero-Chymotypsin-1	Csab	NA	NA	NA	NA	NA	NA	NA	NA	17	90.4	1091.9	TRUE
CAN10382.1	E.HKAVKIRALKPVHDMLN.-	88	104	1970.13	-8.23	1	2723		63.3	NA	Glu-C	Vero-GluC-1	Csab	NA	NA	NA	NA	NA	NA	NA	NA	17	90.4	1091.9	TRUE
CAN10382.1	L.KPVHDMLN.-	97	104	969.479	-3.58	1	3647	Oxidation: 6	29.9	NA	Chymotrypsin	Vero-Chymotypsin-1	Csab	NA	NA	NA	NA	NA	NA	NA	NA	17	90.4	1091.9	TRUE
CAN10382.1	E.HKAVKIRALKPVHDMLN.-	88	104	1986.12	-14.05	1	1297	Oxidation: 15	29.4	NA	Glu-C	Vero-GluC-1	Csab	NA	NA	NA	NA	NA	NA	NA	NA	17	90.4	1091.9	TRUE
CAN10382.1	R.IFTSQQK.I	32	38	851.461	-1.69	0	100609		48.2	NA	Trypsin	Vero-Trypsin-2	Csab	NA	NA	NA	NA	NA	NA	NA	NA	17	90.4	1091.9	TRUE
CAN10382.1	L.VAADTQLNKALIERIF.T	18	33	1802.01	-4.94	2	6239		54.2	NA	Chymotrypsin	Vero-Chymotypsin-1	Csab	NA	NA	NA	NA	NA	NA	NA	NA	17	90.4	1091.9	TRUE
CAN10382.1	M.STKKKPTITKQE.L	2	13	1430.82	2.38	0	57349	Acetyl: 1	85	Acetyl	Glu-C	Vero-GluC-1	Csab	NA	NA	NA	NA	NA	NA	NA	NA	17	90.4	1091.9	TRUE
CAN10382.1	K.FTVVTVK.A	58	64	793.481	-0.75	0	15435		36.5	NA	Trypsin	Vero-Trypsin-2	Csab	NA	NA	NA	NA	NA	NA	NA	NA	17	90.4	1091.9	TRUE
CAN10382.1	R.ALKPVHDMLN.-	95	104	1153.6	-3.78	0	26707	Oxidation: 8	36.4	NA	Trypsin	Vero-Trypsin-2	Csab	NA	NA	NA	NA	NA	NA	NA	NA	17	90.4	1091.9	TRUE
CAN10382.1	R.ALKPVHDMLN.-	95	104	1137.61	-0.96	0	8874		49.6	NA	Trypsin	Vero-Trypsin-2	Csab	NA	NA	NA	NA	NA	NA	NA	NA	17	90.4	1091.9	TRUE
CAN10382.1	M.STKKKPTITKQELY.S	2	15	1706.96	-2.34	1	507357	Acetyl: 1	80	Acetyl	Chymotrypsin	Vero-Chymotypsin-1	Csab	NA	NA	NA	NA	NA	NA	NA	NA	17	90.4	1091.9	TRUE
CAN10383.1	K.KPLNEKPLTLQR.L	128	139	1436.87	9.17	0	1751		28.8	NA	Trypsin	Vero-Trypsin-1	Csab	NA	NA	NA	NA	NA	NA	NA	NA	NA	NA	NA	NA
CAN10385.1	R.TQIYFENDLYHTNYNHECIK.D	92	111	2602.18	4.29	0	732	Carbamidomethyl: 18	86.6	NA	Trypsin	Vero-Trypsin-1	Csab	NA	NA	NA	NA	NA	NA	NA	NA	14	68.9	673.3	TRUE
CAN10385.1	E.KLIECIE.N	9	15	904.484	3.48	1	558	Carbamidomethyl: 5	26.6	NA	Glu-C	Vero-GluC-2	Csab	NA	NA	NA	NA	NA	NA	NA	NA	14	68.9	673.3	TRUE
CAN10385.1	W.SGEPRTQIYFENDLY.H	87	101	1831.83	-10.03	3	65762		71	NA	Chymotrypsin	Vero-Chymotypsin-2	Csab	NA	NA	NA	NA	NA	NA	NA	NA	14	68.9	673.3	TRUE
CAN10385.1	W.CTKCTSFYPF.T	132	141	1310.56	3.19	1	1303	Carbamidomethyl: 1, 4	40	NA	Chymotrypsin	Vero-Chymotypsin-2	Csab	NA	NA	NA	NA	NA	NA	NA	NA	14	68.9	673.3	TRUE
CAN10385.1	W.SGEPRTQIYFENDLYHTNY.N	87	105	2347.07	3.23	4	2345		57.8	NA	Chymotrypsin	Vero-Chymotypsin-2	Csab	NA	NA	NA	NA	NA	NA	NA	NA	14	68.9	673.3	TRUE
CAN10385.1	R.SIWCTK.C	129	134	794.392	7.03	0	1565	Carbamidomethyl: 4	27.2	NA	Trypsin	Vero-Trypsin-2	Csab	NA	NA	NA	NA	NA	NA	NA	NA	14	68.9	673.3	TRUE
CAN10385.1	W.IIKNPQNNKIW.S	76	86	1367.77	-9.04	0	2675		38	NA	Chymotrypsin	Vero-Chymotypsin-1	Csab	NA	NA	NA	NA	NA	NA	NA	NA	14	68.9	673.3	TRUE
CAN10385.1	K.DFWDVSTSVGPCIFNDR.S	112	128	2014.92	11.99	0	2970	Carbamidomethyl: 12	71.5	NA	Trypsin	Vero-Trypsin-1	Csab	NA	NA	NA	NA	NA	NA	NA	NA	14	68.9	673.3	TRUE
CAN10385.1	E.NDLYHTNYNHE.C	98	108	1419.58	-6.27	1	16508		67.6	NA	Glu-C	Vero-GluC-1	Csab	NA	NA	NA	NA	NA	NA	NA	NA	14	68.9	673.3	TRUE
CAN10385.1	K.YFTFNANHDLK.S	45	55	1369.66	4.61	0	28417		68.5	NA	Trypsin	Vero-Trypsin-2	Csab	NA	NA	NA	NA	NA	NA	NA	NA	14	68.9	673.3	TRUE
CAN10385.1	K.NIVVSEISYIDNSYK.Y	30	44	1743.86	-11.8	0	900		17.9	NA	Trypsin	Vero-Trypsin-2	Csab	NA	NA	NA	NA	NA	NA	NA	NA	14	68.9	673.3	TRUE
CAN10385.1	W.SGEPRTQIY.F	87	95	1050.53	10.2	0	14412		16.1	NA	Chymotrypsin	Vero-Chymotypsin-2	Csab	NA	NA	NA	NA	NA	NA	NA	NA	14	68.9	673.3	TRUE
CAN10385.1	K.IWSGEPR.T	85	91	844.433	2.58	0	20530		28	NA	Trypsin	Vero-Trypsin-1	Csab	NA	NA	NA	NA	NA	NA	NA	NA	14	68.9	673.3	TRUE
CAN10385.1	K.MIYNWIIK.N	71	78	1080.59	-4.86	0	1188		56.4	NA	Trypsin	Vero-Trypsin-1	Csab	NA	NA	NA	NA	NA	NA	NA	NA	14	68.9	673.3	TRUE
CAN10389.1	K.YYINDISEHELSPYQQQIK.K	22	40	2368.14	-2.01	0	1745		44.6	NA	Trypsin	Vero-Trypsin-2	Csab	NA	NA	NA	NA	NA	NA	NA	NA	NA	NA	NA	NA
CAN10390.1	E.ERCTYKFNSYTKKME.L	40	54	1984.93	1.73	1	138092	Carbamidomethyl: 3	68.8	NA	Glu-C	Vero-GluC-1	Csab	NA	NA	NA	NA	NA	NA	NA	NA	42	99.3	2497.7	TRUE
CAN10390.1	W.EETKNIINDFLEIPEERCTY.K	25	44	2513.16	-10.53	2	8676	Carbamidomethyl: 18	124.6	NA	Chymotrypsin	Vero-Chymotypsin-2	Csab	NA	NA	NA	NA	NA	NA	NA	NA	42	99.3	2497.7	TRUE
CAN10390.1	K.NLGIPSTINVDFQANIENMDDLQK.G	102	125	2689.31	-2	0	7001		120.8	NA	Trypsin	Vero-Trypsin-2	Csab	NA	NA	NA	NA	NA	NA	NA	NA	42	99.3	2497.7	TRUE
CAN10390.1	Y.TKKMELLF.T	50	57	1009.58	3.12	2	545		31.2	NA	Chymotrypsin	Vero-Chymotypsin-2	Csab	NA	NA	NA	NA	NA	NA	NA	NA	42	99.3	2497.7	TRUE
CAN10390.1	E.LLFTPE.F	55	60	719.396	-2.15	0	1324		28.1	NA	Glu-C	Vero-GluC-1	Csab	NA	NA	NA	NA	NA	NA	NA	NA	42	99.3	2497.7	TRUE
CAN10390.1	-.MEAVLTK.L	1	7	833.442	-1.71	0	8863	Acetyl: 1	39.2	Acetyl	Trypsin	Vero-Trypsin-2	Csab	NA	NA	NA	NA	NA	NA	NA	NA	42	99.3	2497.7	TRUE
CAN10390.1	E.NMDDLQKGNLIGKMNIKEG.-	119	137	2134.02	-17.95	3	124	Oxidation: 2	21.7	NA	Glu-C	Vero-GluC-1	Csab	NA	NA	NA	NA	NA	NA	NA	NA	42	99.3	2497.7	TRUE
CAN10390.1	L.ISGHRVVL.K	82	89	880.538	1.58	0	116846		26	NA	Chymotrypsin	Vero-Chymotypsin-2	Csab	NA	NA	NA	NA	NA	NA	NA	NA	42	99.3	2497.7	TRUE
CAN10390.1	E.FHTAWHEVPECRE.F	61	73	1697.75	2.38	2	56647	Carbamidomethyl: 11	64	NA	Glu-C	Vero-GluC-2	Csab	NA	NA	NA	NA	NA	NA	NA	NA	42	99.3	2497.7	TRUE
CAN10390.1	L.LFTPEFHTAW.H	56	65	1248.59	-10.54	3	10881		53.4	NA	Chymotrypsin	Vero-Chymotypsin-1	Csab	NA	NA	NA	NA	NA	NA	NA	NA	42	99.3	2497.7	TRUE
CAN10390.1	E.RCTYKFNSYTKKME.L	41	54	1871.89	3.92	0	512	Carbamidomethyl: 2; Oxidation: 13	70.5	NA	Glu-C	Vero-GluC-2	Csab	NA	NA	NA	NA	NA	NA	NA	NA	42	99.3	2497.7	TRUE
CAN10390.1	E.NMDDLQKGNLIGKMNIKEG.-	119	137	2118.03	-18.73	3	5185		113	NA	Glu-C	Vero-GluC-2	Csab	NA	NA	NA	NA	NA	NA	NA	NA	42	99.3	2497.7	TRUE
CAN10390.1	K.KMELLFTPEFHTAWHEVPECR.E	52	72	2673.26	-1.17	1	2520	Carbamidomethyl: 20; Oxidation: 2	42.8	NA	Trypsin	Vero-Trypsin-2	Csab	NA	NA	NA	NA	NA	NA	NA	NA	42	99.3	2497.7	TRUE
CAN10390.1	Y.TKKMELLFTPEFHTAW.H	50	65	1979	-3.45	4	2507		88.6	NA	Chymotrypsin	Vero-Chymotypsin-2	Csab	NA	NA	NA	NA	NA	NA	NA	NA	42	99.3	2497.7	TRUE
CAN10390.1	L.FTPEFHTAW.H	57	65	1135.52	1.23	2	182		26.8	NA	Chymotrypsin	Vero-Chymotypsin-1	Csab	NA	NA	NA	NA	NA	NA	NA	NA	42	99.3	2497.7	TRUE
CAN10390.1	K.GPTFVFTK.E	91	98	896.488	0.58	0	43358		70.7	NA	Trypsin	Vero-Trypsin-1	Csab	NA	NA	NA	NA	NA	NA	NA	NA	42	99.3	2497.7	TRUE
CAN10390.1	E.FHTAWHEVPE.C	61	70	1252.58	7.7	1	47311		63.1	NA	Glu-C	Vero-GluC-2	Csab	NA	NA	NA	NA	NA	NA	NA	NA	42	99.3	2497.7	TRUE
CAN10390.1	E.ERCTYKFNSYTKKME.L	40	54	2000.97	22.33	1	13145	Carbamidomethyl: 3; Oxidation: 14	55.5	NA	Glu-C	Vero-GluC-1	Csab	NA	NA	NA	NA	NA	NA	NA	NA	42	99.3	2497.7	TRUE
CAN10390.1	L.RLISGHRVVL.K	80	89	1149.72	-1.78	1	77023		28.3	NA	Chymotrypsin	Vero-Chymotypsin-1	Csab	NA	NA	NA	NA	NA	NA	NA	NA	42	99.3	2497.7	TRUE
CAN10390.1	W.HEVPECREF.I	66	74	1202.53	1.93	0	781420	Carbamidomethyl: 6	42.7	NA	Chymotrypsin	Vero-Chymotypsin-2	Csab	NA	NA	NA	NA	NA	NA	NA	NA	42	99.3	2497.7	TRUE
CAN10390.1	-.MEAVLTK.L	1	7	849.447	9.73	0	7055	Acetyl: 1; Oxidation: 1	55.8	Acetyl	Trypsin	Vero-Trypsin-1	Csab	NA	NA	NA	NA	NA	NA	NA	NA	42	99.3	2497.7	TRUE
CAN10390.1	-.MEAVLTKLDQEEKKAL.Q	1	16	1888.01	-0.21	2	119	Acetyl: 1	88.1	Acetyl	Chymotrypsin	Vero-Chymotypsin-2	Csab	NA	NA	NA	NA	NA	NA	NA	NA	42	99.3	2497.7	TRUE
CAN10390.1	E.TKNLGIPSTINVDFQANIE.N	100	118	2074.05	-16.93	1	5168		90.6	NA	Glu-C	Vero-GluC-2	Csab	NA	NA	NA	NA	NA	NA	NA	NA	42	99.3	2497.7	TRUE
CAN10390.1	K.MELLFTPEFHTAWHEVPECR.E	53	72	2529.19	6.69	0	599	Carbamidomethyl: 19	44.3	NA	Trypsin	Vero-Trypsin-1	Csab	NA	NA	NA	NA	NA	NA	NA	NA	42	99.3	2497.7	TRUE
CAN10390.1	R.EFILNFLR.L	73	80	1051.59	0	0	173296		64.5	NA	Trypsin	Vero-Trypsin-1	Csab	NA	NA	NA	NA	NA	NA	NA	NA	42	99.3	2497.7	TRUE
CAN10390.1	E.KKALQNFHRCAWEE.T	13	26	1816.88	-6.45	1	207401	Carbamidomethyl: 10	86.8	NA	Glu-C	Vero-GluC-1	Csab	NA	NA	NA	NA	NA	NA	NA	NA	42	99.3	2497.7	TRUE
CAN10390.1	L.QNFHRCAW.E	17	24	1118.5	6.18	1	10739	Carbamidomethyl: 6	28.2	NA	Chymotrypsin	Vero-Chymotypsin-1	Csab	NA	NA	NA	NA	NA	NA	NA	NA	42	99.3	2497.7	TRUE
CAN10390.1	E.RCTYKFNSYTKKME.L	41	54	1855.88	-1.65	0	14953	Carbamidomethyl: 2	67	NA	Glu-C	Vero-GluC-1	Csab	NA	NA	NA	NA	NA	NA	NA	NA	42	99.3	2497.7	TRUE
CAN10390.1	L.KGPTFVF.T	90	96	795.435	-6.11	1	35953		43.3	NA	Chymotrypsin	Vero-Chymotypsin-1	Csab	NA	NA	NA	NA	NA	NA	NA	NA	42	99.3	2497.7	TRUE
CAN10390.1	K.NIINDFLEIPEER.C	29	41	1601.8	-10.88	0	130834		111.5	NA	Trypsin	Vero-Trypsin-1	Csab	NA	NA	NA	NA	NA	NA	NA	NA	42	99.3	2497.7	TRUE
CAN10390.1	K.KMELLFTPEFHTAWHEVPECR.E	52	72	2657.28	6.6	1	1989	Carbamidomethyl: 20	84.6	NA	Trypsin	Vero-Trypsin-1	Csab	NA	NA	NA	NA	NA	NA	NA	NA	42	99.3	2497.7	TRUE
CAN10390.1	R.VVLKGPTFVFTK.E	87	98	1335.8	-2.34	1	25874		43.5	NA	Trypsin	Vero-Trypsin-2	Csab	NA	NA	NA	NA	NA	NA	NA	NA	42	99.3	2497.7	TRUE
CAN10390.1	K.ALQNFHR.C	15	21	885.469	-0.41	0	836503		29.5	NA	Trypsin	Vero-Trypsin-2	Csab	NA	NA	NA	NA	NA	NA	NA	NA	42	99.3	2497.7	TRUE
CAN10390.1	-.MEAVLTKLDQEEK.K	1	13	1575.78	-6.08	1	123	Acetyl: 1	58.5	Acetyl	Trypsin	Vero-Trypsin-1	Csab	NA	NA	NA	NA	NA	NA	NA	NA	42	99.3	2497.7	TRUE
CAN10390.1	R.CAWEETK.N	22	28	923.403	10.91	0	70924	Carbamidomethyl: 1	40.2	NA	Trypsin	Vero-Trypsin-2	Csab	NA	NA	NA	NA	NA	NA	NA	NA	42	99.3	2497.7	TRUE
CAN10390.1	L.TKLDQEEKKALQNF.H	6	19	1691.9	-0.6	2	2428		100.5	NA	Chymotrypsin	Vero-Chymotypsin-2	Csab	NA	NA	NA	NA	NA	NA	NA	NA	42	99.3	2497.7	TRUE
CAN10390.1	K.KALQNFHR.C	14	21	1013.56	-1.96	1	164877		36.7	NA	Trypsin	Vero-Trypsin-2	Csab	NA	NA	NA	NA	NA	NA	NA	NA	42	99.3	2497.7	TRUE
CAN10390.1	L.TKLDQEEKKALQNFHRCAW.E	6	24	2402.22	8.61	3	2679	Carbamidomethyl: 17	17.7	NA	Chymotrypsin	Vero-Chymotypsin-1	Csab	NA	NA	NA	NA	NA	NA	NA	NA	42	99.3	2497.7	TRUE
CAN10390.1	F.ILNFLRL.I	75	81	888.556	-12.19	3	3142		20.2	NA	Chymotrypsin	Vero-Chymotypsin-1	Csab	NA	NA	NA	NA	NA	NA	NA	NA	42	99.3	2497.7	TRUE
CAN10390.1	-.MEAVLTKLDQEE.K	1	12	1447.69	-8.75	3	7290	Acetyl: 1	64.7	Acetyl	Glu-C	Vero-GluC-1	Csab	NA	NA	NA	NA	NA	NA	NA	NA	42	99.3	2497.7	TRUE
CAN10390.1	Y.TKKMELLFTPEFHTAW.H	50	65	1994.98	-9.93	4	1882	Oxidation: 4	60.5	NA	Chymotrypsin	Vero-Chymotypsin-1	Csab	NA	NA	NA	NA	NA	NA	NA	NA	42	99.3	2497.7	TRUE
CAN10390.1	E.AVLTKLDQEE.K	3	12	1145.62	10.83	2	42122		81.4	NA	Glu-C	Vero-GluC-1	Csab	NA	NA	NA	NA	NA	NA	NA	NA	42	99.3	2497.7	TRUE
CAN10391.1	R.NEIVNTLLLNWDNVR.G	89	103	1812.96	-1.72	0	269		20.2	NA	Trypsin	Vero-Trypsin-1	Csab	NA	NA	NA	NA	NA	NA	NA	NA	10	36.3	381.2	TRUE
CAN10391.1	K.EYWAER.N	83	88	853.384	0.5	0	3171		17.7	NA	Trypsin	Vero-Trypsin-1	Csab	NA	NA	NA	NA	NA	NA	NA	NA	10	36.3	381.2	TRUE
CAN10391.1	Y.SRVANKPAMF.V	157	166	1120.6	9.66	0	17594		16.6	NA	Chymotrypsin	Vero-Chymotypsin-2	Csab	NA	NA	NA	NA	NA	NA	NA	NA	10	36.3	381.2	TRUE
CAN10391.1	K.VLSNAHITQTMK.E	24	35	1342.72	2.78	0	1210		21.2	NA	Trypsin	Vero-Trypsin-2	Csab	NA	NA	NA	NA	NA	NA	NA	NA	10	36.3	381.2	TRUE
CAN10391.1	K.FLDDDREWCGR.I	109	119	1468.63	4.32	1	5163	Carbamidomethyl: 9	41.9	NA	Trypsin	Vero-Trypsin-1	Csab	NA	NA	NA	NA	NA	NA	NA	NA	10	36.3	381.2	TRUE
CAN10391.1	K.EIILENHGVDGGAAK.N	36	50	1522.77	-9.16	0	711		17.6	NA	Trypsin	Vero-Trypsin-2	Csab	NA	NA	NA	NA	NA	NA	NA	NA	10	36.3	381.2	TRUE
CAN10391.1	R.INMINGVPEIVEIIPSPYR.A	120	138	2154.17	1.79	0	410		46.7	NA	Trypsin	Vero-Trypsin-1	Csab	NA	NA	NA	NA	NA	NA	NA	NA	10	36.3	381.2	TRUE
CAN10391.1	R.SLVNPWTLR.D	249	257	1085.61	-2.75	0	4061		34.2	NA	Trypsin	Vero-Trypsin-1	Csab	NA	NA	NA	NA	NA	NA	NA	NA	10	36.3	381.2	TRUE
CAN10391.1	R.AGENIYFGSEAMMPADIYSR.V	139	158	2222.02	14.9	0	33705		67.7	NA	Trypsin	Vero-Trypsin-2	Csab	NA	NA	NA	NA	NA	NA	NA	NA	10	36.3	381.2	TRUE
CAN10391.1	Y.RAGENIYFGSEAMMPADIY.S	138	156	2134.96	2.66	2	6130		97.3	NA	Chymotrypsin	Vero-Chymotypsin-1	Csab	NA	NA	NA	NA	NA	NA	NA	NA	10	36.3	381.2	TRUE
CAN10392.1	Y.SIQVKTLIPDEKEQQRIF.S	116	133	2172.2	-0.98	1	12985		78.1	NA	Chymotrypsin	Vero-Chymotypsin-1	Csab	NA	NA	NA	NA	NA	NA	NA	NA	12	30.8	602.4	TRUE
CAN10392.1	E.NSQRFTIFPIQHPE.C	15	28	1713.85	-10.84	0	10302		51.1	NA	Glu-C	Vero-GluC-2	Csab	NA	NA	NA	NA	NA	NA	NA	NA	12	30.8	602.4	TRUE
CAN10392.1	Y.KVGNPFPQMTKF.F	285	296	1393.72	-8.17	0	5010		75.8	NA	Chymotrypsin	Vero-Chymotypsin-2	Csab	NA	NA	NA	NA	NA	NA	NA	NA	12	30.8	602.4	TRUE
CAN10392.1	F.TIFPIQHPECW.N	20	30	1427.67	-6.39	0	2206	Carbamidomethyl: 10	35.3	NA	Chymotrypsin	Vero-Chymotypsin-1	Csab	NA	NA	NA	NA	NA	NA	NA	NA	12	30.8	602.4	TRUE
CAN10392.1	K.TLIPDEKEQQR.I	121	131	1356.72	2.48	1	11215		49	NA	Trypsin	Vero-Trypsin-1	Csab	NA	NA	NA	NA	NA	NA	NA	NA	12	30.8	602.4	TRUE
CAN10392.1	F.FLNEVEKTNFF.E	297	307	1387.67	-13.39	3	959		53.7	NA	Chymotrypsin	Vero-Chymotypsin-2	Csab	NA	NA	NA	NA	NA	NA	NA	NA	12	30.8	602.4	TRUE
CAN10392.1	F.KLFLNDDDF.-	326	334	1126.52	-23.36	3	1566		15.9	NA	Chymotrypsin	Vero-Chymotypsin-2	Csab	NA	NA	NA	NA	NA	NA	NA	NA	12	30.8	602.4	TRUE
CAN10392.1	K.EMLFQYIR.Y	261	268	1099.56	0.21	0	2788		36.9	NA	Trypsin	Vero-Trypsin-1	Csab	NA	NA	NA	NA	NA	NA	NA	NA	12	30.8	602.4	TRUE
CAN10392.1	K.EQNIMPGLVSYNEFISR.D	187	203	1996.98	2.04	0	2335		93.8	NA	Trypsin	Vero-Trypsin-1	Csab	NA	NA	NA	NA	NA	NA	NA	NA	12	30.8	602.4	TRUE
CAN10392.1	K.FFLNEVEK.T	296	303	1025.52	-9.3	0	2096		20.8	NA	Trypsin	Vero-Trypsin-2	Csab	NA	NA	NA	NA	NA	NA	NA	NA	12	30.8	602.4	TRUE
CAN10392.1	F.ELRPTQY.Q	308	314	906.471	2.77	1	14983		32.2	NA	Chymotrypsin	Vero-Chymotypsin-1	Csab	NA	NA	NA	NA	NA	NA	NA	NA	12	30.8	602.4	TRUE
CAN10392.1	K.TNFFELRPTQYQNCVK.D	304	319	2045	3.07	0	35079	Carbamidomethyl: 14	60	NA	Trypsin	Vero-Trypsin-2	Csab	NA	NA	NA	NA	NA	NA	NA	NA	12	30.8	602.4	TRUE
CAN10393.1	K.GLLQPDLWVR.C	558	567	1196.67	-7.33	0	7711		21.6	NA	Trypsin	Vero-Trypsin-2	Csab	NA	NA	NA	NA	NA	NA	NA	NA	13	20.6	600.4	TRUE
CAN10393.1	K.GLTTGSYYCHFSPGAGTQK.K	741	759	2031.92	-0.15	0	1417	Carbamidomethyl: 9	39.7	NA	Trypsin	Vero-Trypsin-2	Csab	NA	NA	NA	NA	NA	NA	NA	NA	13	20.6	600.4	TRUE
CAN10393.1	K.AIFDSYIDYNR.D	99	109	1376.65	2.74	0	27233		51.7	NA	Trypsin	Vero-Trypsin-2	Csab	NA	NA	NA	NA	NA	NA	NA	NA	13	20.6	600.4	TRUE
CAN10393.1	R.LAAMQGVR.N	597	604	845.475	10.09	0	828		19.4	NA	Trypsin	Vero-Trypsin-1	Csab	NA	NA	NA	NA	NA	NA	NA	NA	13	20.6	600.4	TRUE
CAN10393.1	R.GDGTWYLFSPDQAPNLHK.V	326	343	2045.92	-24.39	0	3854		55.6	NA	Trypsin	Vero-Trypsin-2	Csab	NA	NA	NA	NA	NA	NA	NA	NA	13	20.6	600.4	TRUE
CAN10393.1	F.DLERSQHENAHREF.K	346	359	1767.84	13.02	1	2558		35.8	NA	Chymotrypsin	Vero-Chymotypsin-2	Csab	NA	NA	NA	NA	NA	NA	NA	NA	13	20.6	600.4	TRUE
CAN10393.1	R.VAQTTQGVLTR.K	579	589	1173.66	3.22	0	7170		30.2	NA	Trypsin	Vero-Trypsin-2	Csab	NA	NA	NA	NA	NA	NA	NA	NA	13	20.6	600.4	TRUE
CAN10393.1	-.METFFIETLASDVYGK.A	1	16	1892.9	-1	0	132	Acetyl: 1	78.4	Acetyl	Trypsin	Vero-Trypsin-1	Csab	NA	NA	NA	NA	NA	NA	NA	NA	13	20.6	600.4	TRUE
CAN10393.1	L.TKHAAARNPF.V	702	711	1112.61	11.23	0	9676		40.5	NA	Chymotrypsin	Vero-Chymotypsin-1	Csab	NA	NA	NA	NA	NA	NA	NA	NA	13	20.6	600.4	TRUE
CAN10393.1	Y.LFSPDQAPNLHKVF.D	332	345	1612.82	-17.42	3	1152		39.4	NA	Chymotrypsin	Vero-Chymotypsin-2	Csab	NA	NA	NA	NA	NA	NA	NA	NA	13	20.6	600.4	TRUE
CAN10393.1	R.HVITHASPTMFNAGTK.K	171	186	1711.85	-7.57	0	7259		64.2	NA	Trypsin	Vero-Trypsin-2	Csab	NA	NA	NA	NA	NA	NA	NA	NA	13	20.6	600.4	TRUE
CAN10393.1	R.LSPQFVDVVYK.Y	86	96	1294.71	3	0	3451		51.2	NA	Trypsin	Vero-Trypsin-2	Csab	NA	NA	NA	NA	NA	NA	NA	NA	13	20.6	600.4	TRUE
CAN10393.1	K.NECFEPFTSNLYTR.R	624	637	1777.78	-0.6	0	23055	Carbamidomethyl: 3	72.8	NA	Trypsin	Vero-Trypsin-2	Csab	NA	NA	NA	NA	NA	NA	NA	NA	13	20.6	600.4	TRUE
CAN10394.1	F.TSIEQCEETMKQYPGLHYVVF.K	46	66	2559.19	-0.56	2	3325	Carbamidomethyl: 6	84.3	NA	Chymotrypsin	Vero-Chymotypsin-1	Csab	NA	NA	NA	NA	NA	NA	NA	NA	7	41.2	455.5	TRUE
CAN10394.1	K.VSVNTVFPHVHNR.L	125	137	1505.8	3.59	0	168275		69.1	NA	Trypsin	Vero-Trypsin-2	Csab	NA	NA	NA	NA	NA	NA	NA	NA	7	41.2	455.5	TRUE
CAN10394.1	F.KYTCPADAENTDVVY.L	67	81	1745.76	-4.53	1	395	Carbamidomethyl: 4	74.3	NA	Chymotrypsin	Vero-Chymotypsin-2	Csab	NA	NA	NA	NA	NA	NA	NA	NA	7	41.2	455.5	TRUE
CAN10394.1	K.QYPGLHYVVFK.Y	57	67	1350.73	8.37	0	3253		44.2	NA	Trypsin	Vero-Trypsin-1	Csab	NA	NA	NA	NA	NA	NA	NA	NA	7	41.2	455.5	TRUE
CAN10394.1	W.KVSVNTVFPHVHNRL.S	124	138	1746.97	-5.77	0	5721		34.5	NA	Chymotrypsin	Vero-Chymotypsin-1	Csab	NA	NA	NA	NA	NA	NA	NA	NA	7	41.2	455.5	TRUE
CAN10394.1	L.SAPKFSIDEANEAVEKF.L	139	155	1881.9	-13.57	1	1560		84.5	NA	Chymotrypsin	Vero-Chymotypsin-2	Csab	NA	NA	NA	NA	NA	NA	NA	NA	7	41.2	455.5	TRUE
CAN10394.1	K.FLIQAGR.L	155	161	804.479	7.8	0	91656		19.3	NA	Trypsin	Vero-Trypsin-2	Csab	NA	NA	NA	NA	NA	NA	NA	NA	7	41.2	455.5	TRUE
CAN10394.1	K.FSIDEANEAVEK.F	143	154	1351.64	2.74	0	1960		45.2	NA	Trypsin	Vero-Trypsin-1	Csab	NA	NA	NA	NA	NA	NA	NA	NA	7	41.2	455.5	TRUE
CAN10396.1	R.TQFSDEQKK.M	189	197	1110.53	-8.3	1	619		22.3	NA	Trypsin	Vero-Trypsin-2	Csab	NA	NA	NA	NA	NA	NA	NA	NA	39	83.4	1842	TRUE
CAN10396.1	E.ILMINGTPLPAKKTTIKE.A	89	106	1968.15	-5.36	0	17922		93.9	NA	Glu-C	Vero-GluC-1	Csab	NA	NA	NA	NA	NA	NA	NA	NA	39	83.4	1842	TRUE
CAN10396.1	F.ANKTGIERLHAEGLY.M	171	185	1671.89	2.34	2	125079		63.2	NA	Chymotrypsin	Vero-Chymotypsin-1	Csab	NA	NA	NA	NA	NA	NA	NA	NA	39	83.4	1842	TRUE
CAN10396.1	-.MVEPREQF.F	1	8	1077.51	4.4	0	3791	Acetyl: 1	16.3	Acetyl	Chymotrypsin	Vero-Chymotypsin-2	Csab	NA	NA	NA	NA	NA	NA	NA	NA	39	83.4	1842	TRUE
CAN10396.1	E.NFIERYD.T	43	49	956.443	-4.49	1	4449		28.1	NA	Glu-C	Vero-GluC-2	Csab	NA	NA	NA	NA	NA	NA	NA	NA	39	83.4	1842	TRUE
CAN10396.1	K.NIQDLQNK.Y	54	61	972.505	-5.98	0	3686		33	NA	Trypsin	Vero-Trypsin-2	Csab	NA	NA	NA	NA	NA	NA	NA	NA	39	83.4	1842	TRUE
CAN10396.1	E.GLYMWRTQFSDE.Q	183	194	1532.68	-2.24	1	619229		60.6	NA	Glu-C	Vero-GluC-1	Csab	NA	NA	NA	NA	NA	NA	NA	NA	39	83.4	1842	TRUE
CAN10396.1	K.KNPTNAMFFTR.S	134	144	1342.66	1.08	1	6441	Oxidation: 7	35.9	NA	Trypsin	Vero-Trypsin-1	Csab	NA	NA	NA	NA	NA	NA	NA	NA	39	83.4	1842	TRUE
CAN10396.1	E.KTSFMVSFE.N	34	42	1091.52	7.39	0	2238	Oxidation: 5	43.6	NA	Glu-C	Vero-GluC-1	Csab	NA	NA	NA	NA	NA	NA	NA	NA	39	83.4	1842	TRUE
CAN10396.1	R.LHAEGLYMWR.T	179	188	1291.63	1.63	0	2480	Oxidation: 8	52.6	NA	Trypsin	Vero-Trypsin-1	Csab	NA	NA	NA	NA	NA	NA	NA	NA	39	83.4	1842	TRUE
CAN10396.1	M.VEPREQFFQDLL.S	2	13	1562.77	-8.06	3	1621	Acetyl: 1	21.9	Acetyl	Chymotrypsin	Vero-Chymotypsin-2	Csab	NA	NA	NA	NA	NA	NA	NA	NA	39	83.4	1842	TRUE
CAN10396.1	R.LHAEGLYMWR.T	179	188	1275.63	0.2	0	114469		78.4	NA	Trypsin	Vero-Trypsin-2	Csab	NA	NA	NA	NA	NA	NA	NA	NA	39	83.4	1842	TRUE
CAN10396.1	Y.MWRTQF.S	186	191	884.41	1.52	1	18501	Oxidation: 1	19.9	NA	Chymotrypsin	Vero-Chymotypsin-2	Csab	NA	NA	NA	NA	NA	NA	NA	NA	39	83.4	1842	TRUE
CAN10396.1	K.KNPTNAMFFTR.S	134	144	1326.66	-3.07	1	113553		91.5	NA	Trypsin	Vero-Trypsin-2	Csab	NA	NA	NA	NA	NA	NA	NA	NA	39	83.4	1842	TRUE
CAN10396.1	-.MVEPREQFFQDLL.S	1	13	1693.8	-13.67	3	1709	Acetyl: 1	26.9	Acetyl	Chymotrypsin	Vero-Chymotypsin-2	Csab	NA	NA	NA	NA	NA	NA	NA	NA	39	83.4	1842	TRUE
CAN10396.1	E.KNIQDLQNKYEE.M	53	64	1521.74	-8.23	2	45254		111.2	NA	Glu-C	Vero-GluC-2	Csab	NA	NA	NA	NA	NA	NA	NA	NA	39	83.4	1842	TRUE
CAN10396.1	E.NFIERYDTME.K	43	52	1317.58	-2.2	2	19571		34.4	NA	Glu-C	Vero-GluC-1	Csab	NA	NA	NA	NA	NA	NA	NA	NA	39	83.4	1842	TRUE
CAN10396.1	K.EAMPLPSSNTNNDQTSPPASGK.T	106	127	2243.01	-5.69	0	2542		111.5	NA	Trypsin	Vero-Trypsin-2	Csab	NA	NA	NA	NA	NA	NA	NA	NA	39	83.4	1842	TRUE
CAN10396.1	K.FLTPEIQAILDEQFANK.T	157	173	1977.01	-10.49	0	812		88.8	NA	Trypsin	Vero-Trypsin-1	Csab	NA	NA	NA	NA	NA	NA	NA	NA	39	83.4	1842	TRUE
CAN10396.1	E.WASSKTFRE.K	147	155	1111.56	4.85	0	326169		56.5	NA	Glu-C	Vero-GluC-1	Csab	NA	NA	NA	NA	NA	NA	NA	NA	39	83.4	1842	TRUE
CAN10396.1	E.QFANKTGIERLHAE.G	169	182	1613.85	5.25	1	26745		68	NA	Glu-C	Vero-GluC-2	Csab	NA	NA	NA	NA	NA	NA	NA	NA	39	83.4	1842	TRUE
CAN10396.1	E.RYDTME.K	47	52	830.332	-3.24	1	9432	Oxidation: 5	20.8	NA	Glu-C	Vero-GluC-1	Csab	NA	NA	NA	NA	NA	NA	NA	NA	39	83.4	1842	TRUE
CAN10396.1	E.KFLTPE.I	156	161	734.411	3.77	0	30140		31	NA	Glu-C	Vero-GluC-2	Csab	NA	NA	NA	NA	NA	NA	NA	NA	39	83.4	1842	TRUE
CAN10396.1	E.RYDTME.K	47	52	814.344	5.31	1	7480		25.3	NA	Glu-C	Vero-GluC-2	Csab	NA	NA	NA	NA	NA	NA	NA	NA	39	83.4	1842	TRUE
CAN10396.1	Y.MWRTQF.S	186	191	868.417	3.55	1	28914		25.5	NA	Chymotrypsin	Vero-Chymotypsin-1	Csab	NA	NA	NA	NA	NA	NA	NA	NA	39	83.4	1842	TRUE
CAN10396.1	K.YEEMAANLMTVMTDTK.I	62	77	1847.79	-18.48	0	242		25.5	NA	Trypsin	Vero-Trypsin-2	Csab	NA	NA	NA	NA	NA	NA	NA	NA	39	83.4	1842	TRUE
CAN10396.1	K.TSFMVSFENFIER.Y	35	47	1606.77	8.19	0	1933		30.3	NA	Trypsin	Vero-Trypsin-1	Csab	NA	NA	NA	NA	NA	NA	NA	NA	39	83.4	1842	TRUE
CAN10396.1	E.ILMINGTPLPAKKTTIKE.A	89	106	1984.14	-7.81	0	1103	Oxidation: 3	36.9	NA	Glu-C	Vero-GluC-1	Csab	NA	NA	NA	NA	NA	NA	NA	NA	39	83.4	1842	TRUE
CAN10396.1	R.EQFFQDLLSAVDQQMDTVK.N	6	24	2242.09	7.29	0	153		91.3	NA	Trypsin	Vero-Trypsin-1	Csab	NA	NA	NA	NA	NA	NA	NA	NA	39	83.4	1842	TRUE
CAN10396.1	M.VEPREQFFQD.L	2	11	1336.61	-4.76	1	15010	Acetyl: 1	23.8	Acetyl	Glu-C	Vero-GluC-1	Csab	NA	NA	NA	NA	NA	NA	NA	NA	39	83.4	1842	TRUE
CAN10396.1	E.KTSFMVSFE.N	34	42	1075.51	-2.41	0	54308		55.5	NA	Glu-C	Vero-GluC-2	Csab	NA	NA	NA	NA	NA	NA	NA	NA	39	83.4	1842	TRUE
CAN10396.1	R.TQFSDEQK.K	189	196	982.446	-1.41	0	737		19.6	NA	Trypsin	Vero-Trypsin-2	Csab	NA	NA	NA	NA	NA	NA	NA	NA	39	83.4	1842	TRUE
CAN10396.1	E.IQAILDEQFANKTGIE.R	162	177	1789.91	-11.05	2	15649		67.2	NA	Glu-C	Vero-GluC-1	Csab	NA	NA	NA	NA	NA	NA	NA	NA	39	83.4	1842	TRUE
CAN10396.1	F.MVSFENFIERY.D	38	48	1434.66	-6.28	2	1432		32.9	NA	Chymotrypsin	Vero-Chymotypsin-1	Csab	NA	NA	NA	NA	NA	NA	NA	NA	39	83.4	1842	TRUE
CAN10396.1	F.FTRSEW.A	142	147	825.385	-4.49	1	24058		21.6	NA	Chymotrypsin	Vero-Chymotypsin-1	Csab	NA	NA	NA	NA	NA	NA	NA	NA	39	83.4	1842	TRUE
CAN10396.1	E.NFIERYDTME.K	43	52	1333.59	11.44	2	8099	Oxidation: 9	25.4	NA	Glu-C	Vero-GluC-2	Csab	NA	NA	NA	NA	NA	NA	NA	NA	39	83.4	1842	TRUE
CAN10396.1	E.IQAILDEQFANKTGIERLHAE.G	162	182	2396.23	-10.44	3	955		31.7	NA	Glu-C	Vero-GluC-1	Csab	NA	NA	NA	NA	NA	NA	NA	NA	39	83.4	1842	TRUE
CAN10396.1	-.MVEPREQFFQD.L	1	11	1467.66	-0.31	1	60110	Acetyl: 1	29.2	Acetyl	Glu-C	Vero-GluC-2	Csab	NA	NA	NA	NA	NA	NA	NA	NA	39	83.4	1842	TRUE
CAN10396.1	E.RYDTMEKNIQDLQNKYEE.M	47	64	2317.05	-12.47	4	18061		58.7	NA	Glu-C	Vero-GluC-1	Csab	NA	NA	NA	NA	NA	NA	NA	NA	39	83.4	1842	TRUE
CAN10396.1	K.NPTNAMFFTR.S	135	144	1198.57	-0.92	0	2375		31.1	NA	Trypsin	Vero-Trypsin-1	Csab	NA	NA	NA	NA	NA	NA	NA	NA	39	83.4	1842	TRUE
CAN10397.1	E.LEKKIKRSK.-	70	78	1129.75	4.12	1	100943		28.2	NA	Glu-C	Vero-GluC-1	Csab	NA	NA	NA	NA	NA	NA	NA	NA	10	60.3	581.1	TRUE
CAN10397.1	L.TKSELEKKIKRSK.-	66	78	1574.97	6.17	1	10603		79.9	NA	Chymotrypsin	Vero-Chymotypsin-2	Csab	NA	NA	NA	NA	NA	NA	NA	NA	10	60.3	581.1	TRUE
CAN10397.1	K.THASSSMHSGMLYK.D	32	45	1536.7	1.43	0	61875		92.5	NA	Trypsin	Vero-Trypsin-2	Csab	NA	NA	NA	NA	NA	NA	NA	NA	10	60.3	581.1	TRUE
CAN10397.1	Y.KDMVNIARSRGIPIY.Q	45	59	1748.93	-8.65	0	13084	Oxidation: 3	61.9	NA	Chymotrypsin	Vero-Chymotypsin-1	Csab	NA	NA	NA	NA	NA	NA	NA	NA	10	60.3	581.1	TRUE
CAN10397.1	K.DMVNIAR.S	46	52	818.418	-0.51	0	98423		40.4	NA	Trypsin	Vero-Trypsin-1	Csab	NA	NA	NA	NA	NA	NA	NA	NA	10	60.3	581.1	TRUE
CAN10397.1	R.GIPIYQNGSR.L	55	64	1104.57	-10.47	0	22549		16.2	NA	Trypsin	Vero-Trypsin-2	Csab	NA	NA	NA	NA	NA	NA	NA	NA	10	60.3	581.1	TRUE
CAN10397.1	Y.KDMVNIARSRGIPIYQNGSRL.T	45	65	2388.29	-2.96	1	19424		94	NA	Chymotrypsin	Vero-Chymotypsin-1	Csab	NA	NA	NA	NA	NA	NA	NA	NA	10	60.3	581.1	TRUE
CAN10397.1	Y.QNGSRLTKSELEKKIKRSK.-	60	78	2230.3	-0.57	2	3115		36.8	NA	Chymotrypsin	Vero-Chymotypsin-1	Csab	NA	NA	NA	NA	NA	NA	NA	NA	10	60.3	581.1	TRUE
CAN10397.1	Y.KDMVNIARSRGIPIY.Q	45	59	1732.94	-6.32	0	332793		88.8	NA	Chymotrypsin	Vero-Chymotypsin-1	Csab	NA	NA	NA	NA	NA	NA	NA	NA	10	60.3	581.1	TRUE
CAN10397.1	K.DMVNIAR.S	46	52	834.409	-5.55	0	116894	Oxidation: 2	42.4	NA	Trypsin	Vero-Trypsin-2	Csab	NA	NA	NA	NA	NA	NA	NA	NA	10	60.3	581.1	TRUE
CAN10399.1	K.LQDIYTK.L	8	14	880.47	-8.6	0	1507		38.9	NA	Trypsin	Vero-Trypsin-2	Csab	NA	NA	NA	NA	NA	NA	NA	NA	31	89	1706.4	TRUE
CAN10399.1	K.LEGHPFLFSPSK.T	15	26	1358.71	-0.01	0	53064		72.2	NA	Trypsin	Vero-Trypsin-1	Csab	NA	NA	NA	NA	NA	NA	NA	NA	31	89	1706.4	TRUE
CAN10399.1	K.TNHLLKEEK.T	124	132	1111.61	-0.58	1	4702		22.7	NA	Trypsin	Vero-Trypsin-2	Csab	NA	NA	NA	NA	NA	NA	NA	NA	31	89	1706.4	TRUE
CAN10399.1	R.SIQQLFLTMYK.L	48	58	1371.74	3.21	0	7723		70.4	NA	Trypsin	Vero-Trypsin-2	Csab	NA	NA	NA	NA	NA	NA	NA	NA	31	89	1706.4	TRUE
CAN10399.1	Y.RSIQQLF.L	47	53	891.503	-2.44	1	102030		33.9	NA	Chymotrypsin	Vero-Chymotypsin-1	Csab	NA	NA	NA	NA	NA	NA	NA	NA	31	89	1706.4	TRUE
CAN10399.1	Y.TKLEGHPF.L	13	20	928.492	3.16	1	41432		51.8	NA	Chymotrypsin	Vero-Chymotypsin-2	Csab	NA	NA	NA	NA	NA	NA	NA	NA	31	89	1706.4	TRUE
CAN10399.1	E.KTWAKIVEE.G	132	140	1103.61	-1.68	1	56407		65.6	NA	Glu-C	Vero-GluC-2	Csab	NA	NA	NA	NA	NA	NA	NA	NA	31	89	1706.4	TRUE
CAN10399.1	Y.KLDPIGF.I	58	64	789.443	-9.08	1	3558		43.6	NA	Chymotrypsin	Vero-Chymotypsin-2	Csab	NA	NA	NA	NA	NA	NA	NA	NA	31	89	1706.4	TRUE
CAN10399.1	Y.KLDPIGFINY.I	58	67	1179.62	-14.83	2	1722		73.4	NA	Chymotrypsin	Vero-Chymotypsin-1	Csab	NA	NA	NA	NA	NA	NA	NA	NA	31	89	1706.4	TRUE
CAN10399.1	K.IYINFR.L	96	101	825.475	15.47	0	833		25.5	NA	Trypsin	Vero-Trypsin-1	Csab	NA	NA	NA	NA	NA	NA	NA	NA	31	89	1706.4	TRUE
CAN10399.1	Y.LKKLQDIY.T	5	12	1020.61	-1.84	2	10808		53.6	NA	Chymotrypsin	Vero-Chymotypsin-2	Csab	NA	NA	NA	NA	NA	NA	NA	NA	31	89	1706.4	TRUE
CAN10399.1	R.SIQQLFLTMYK.L	48	58	1387.74	7.98	0	2234	Oxidation: 9	37.4	NA	Trypsin	Vero-Trypsin-1	Csab	NA	NA	NA	NA	NA	NA	NA	NA	31	89	1706.4	TRUE
CAN10399.1	E.GHPFLFSPSKTNEKE.F	17	31	1717.87	7.33	1	7058		68.7	NA	Glu-C	Vero-GluC-2	Csab	NA	NA	NA	NA	NA	NA	NA	NA	31	89	1706.4	TRUE
CAN10399.1	Y.IKTSKQEY.L	68	75	996.544	8.21	0	10879		40	NA	Chymotrypsin	Vero-Chymotypsin-2	Csab	NA	NA	NA	NA	NA	NA	NA	NA	31	89	1706.4	TRUE
CAN10399.1	K.LDPIGFINYIK.T	59	69	1292.73	3.07	0	24079		85.2	NA	Trypsin	Vero-Trypsin-2	Csab	NA	NA	NA	NA	NA	NA	NA	NA	31	89	1706.4	TRUE
CAN10399.1	K.KLQDIYTK.L	7	14	1008.57	2.13	1	7373		54.8	NA	Trypsin	Vero-Trypsin-1	Csab	NA	NA	NA	NA	NA	NA	NA	NA	31	89	1706.4	TRUE
CAN10399.1	K.QEYLCLLINPK.L	73	83	1390.74	-3.21	0	13946	Carbamidomethyl: 5	77.9	NA	Trypsin	Vero-Trypsin-2	Csab	NA	NA	NA	NA	NA	NA	NA	NA	31	89	1706.4	TRUE
CAN10399.1	-.MDHYLK.K	1	6	864.389	-3.46	0	6573	Acetyl: 1; Oxidation: 1	16.6	Acetyl	Trypsin	Vero-Trypsin-2	Csab	NA	NA	NA	NA	NA	NA	NA	NA	31	89	1706.4	TRUE
CAN10399.1	F.YISPNKY.N	106	112	884.45	-1.21	1	768		31.9	NA	Chymotrypsin	Vero-Chymotypsin-1	Csab	NA	NA	NA	NA	NA	NA	NA	NA	31	89	1706.4	TRUE
CAN10399.1	E.GHPFLFSPSKTNE.K	17	29	1460.71	-8.06	0	14016		61.1	NA	Glu-C	Vero-GluC-1	Csab	NA	NA	NA	NA	NA	NA	NA	NA	31	89	1706.4	TRUE
CAN10399.1	E.KTNHLLKEE.K	123	131	1111.62	5.41	1	8714		35.4	NA	Glu-C	Vero-GluC-2	Csab	NA	NA	NA	NA	NA	NA	NA	NA	31	89	1706.4	TRUE
CAN10399.1	W.AKIVEEGGEES.-	135	145	1147.57	15.2	0	7612		72	NA	Chymotrypsin	Vero-Chymotypsin-1	Csab	NA	NA	NA	NA	NA	NA	NA	NA	31	89	1706.4	TRUE
CAN10399.1	Y.ISPNKY.N	107	112	721.394	8.18	0	2940		31.1	NA	Chymotrypsin	Vero-Chymotypsin-2	Csab	NA	NA	NA	NA	NA	NA	NA	NA	31	89	1706.4	TRUE
CAN10399.1	Y.TAPSEEKTNHLLKEEKTW.A	117	134	2141.08	-1.5	2	20466		86.5	NA	Chymotrypsin	Vero-Chymotypsin-1	Csab	NA	NA	NA	NA	NA	NA	NA	NA	31	89	1706.4	TRUE
CAN10399.1	K.YNNFYTAPSEEK.T	112	123	1462.66	4.96	0	52263		71.2	NA	Trypsin	Vero-Trypsin-2	Csab	NA	NA	NA	NA	NA	NA	NA	NA	31	89	1706.4	TRUE
CAN10399.1	E.KTWAKIVEEGGEES.-	132	145	1562.78	3.94	4	512		18.5	NA	Glu-C	Vero-GluC-2	Csab	NA	NA	NA	NA	NA	NA	NA	NA	31	89	1706.4	TRUE
CAN10399.1	K.IVEEGGEES.-	137	145	948.412	-3.8	0	491		49.2	NA	Trypsin	Vero-Trypsin-2	Csab	NA	NA	NA	NA	NA	NA	NA	NA	31	89	1706.4	TRUE
CAN10399.1	K.EFITLLNQALASTQLYR.S	31	47	1981.09	6.43	0	1912		84.4	NA	Trypsin	Vero-Trypsin-1	Csab	NA	NA	NA	NA	NA	NA	NA	NA	31	89	1706.4	TRUE
CAN10399.1	K.TNEKEFITLLNQALASTQLYR.S	27	47	2453.33	11.88	1	2910		134.9	NA	Trypsin	Vero-Trypsin-1	Csab	NA	NA	NA	NA	NA	NA	NA	NA	31	89	1706.4	TRUE
CAN10399.1	F.LFSPSKTNEKEFITL.L	21	35	1753.91	-16.97	3	915		57.5	NA	Chymotrypsin	Vero-Chymotypsin-2	Csab	NA	NA	NA	NA	NA	NA	NA	NA	31	89	1706.4	TRUE
CAN10399.1	K.TSKQEYLCLLINPK.L	70	83	1706.91	-4	1	18450	Carbamidomethyl: 8	40.6	NA	Trypsin	Vero-Trypsin-2	Csab	NA	NA	NA	NA	NA	NA	NA	NA	31	89	1706.4	TRUE
CAN10400.1	R.MLFLEQFPR.R	179	187	1180.63	9.71	0	1620		30.3	NA	Trypsin	Vero-Trypsin-1	Csab	NA	NA	NA	NA	NA	NA	NA	NA	NA	NA	NA	NA
CAN10401.1	K.ILLPHMGQTADTR.V	371	383	1452.75	-7.59	0	1713		28.9	NA	Trypsin	Vero-Trypsin-2	Csab	NA	NA	NA	NA	NA	NA	NA	NA	22	24.2	712.5	TRUE
CAN10401.1	R.SSIVFQHEMR.A	NA	NA	1233.62	10.46	0	5748		22.2	NA	Trypsin	Vero-Trypsin-2	Csab	NA	NA	NA	NA	NA	NA	NA	NA	22	24.2	712.5	TRUE
CAN10401.1	E.EKVELE.S	885	890	746.407	18.57	2	6187		18.6	NA	Glu-C	Vero-GluC-2	Csab	NA	NA	NA	NA	NA	NA	NA	NA	22	24.2	712.5	TRUE
CAN10401.1	D.RGGFAGTFYRE.E	874	884	1260.6	-13.13	0	164172		23.4	NA	Glu-C	Vero-GluC-2	Csab	NA	NA	NA	NA	NA	NA	NA	NA	22	24.2	712.5	TRUE
CAN10401.1	K.SDENAVQYLNER.Q	352	363	1437.65	-8.38	0	9531		34.9	NA	Trypsin	Vero-Trypsin-2	Csab	NA	NA	NA	NA	NA	NA	NA	NA	22	24.2	712.5	TRUE
CAN10401.1	R.NIIEAFSAALSK.N	461	472	1263.68	-8.8	0	296		45	NA	Trypsin	Vero-Trypsin-2	Csab	NA	NA	NA	NA	NA	NA	NA	NA	22	24.2	712.5	TRUE
CAN10401.1	K.LVDGFVPVGTVVK.K	916	928	1329.76	-14.15	0	1432		16.8	NA	Trypsin	Vero-Trypsin-2	Csab	NA	NA	NA	NA	NA	NA	NA	NA	22	24.2	712.5	TRUE
CAN10401.1	R.ASIPPFQVSTFPIMR.G	150	164	1690.89	-6.68	0	35748		27	NA	Trypsin	Vero-Trypsin-2	Csab	NA	NA	NA	NA	NA	NA	NA	NA	22	24.2	712.5	TRUE
CAN10401.1	Y.ETNQGRQTGGWY.C	800	811	1396.63	2.21	1	20965		26.5	NA	Chymotrypsin	Vero-Chymotypsin-1	Csab	NA	NA	NA	NA	NA	NA	NA	NA	22	24.2	712.5	TRUE
CAN10401.1	F.IGPTYHQRLQKF.V	NA	NA	1487.81	-3.46	2	3974		15.7	NA	Chymotrypsin	Vero-Chymotypsin-1	Csab	NA	NA	NA	NA	NA	NA	NA	NA	22	24.2	712.5	TRUE
CAN10401.1	R.YAVASYGPTDALTGQPLDGKR.S	NA	NA	2180.09	-2.16	1	9136		55.9	NA	Trypsin	Vero-Trypsin-2	Csab	NA	NA	NA	NA	NA	NA	NA	NA	22	24.2	712.5	TRUE
CAN10401.1	K.SHDDSDGCISYICR.N	NA	NA	1684.68	9	0	333	Carbamidomethyl: 8, 13	56.1	NA	Trypsin	Vero-Trypsin-1	Csab	NA	NA	NA	NA	NA	NA	NA	NA	22	24.2	712.5	TRUE
CAN10401.1	R.LLSDPAIQQLADVSNKDIVR.K	590	609	2195.19	-5.52	1	931		17.3	NA	Trypsin	Vero-Trypsin-2	Csab	NA	NA	NA	NA	NA	NA	NA	NA	22	24.2	712.5	TRUE
CAN10401.1	R.GEFISQPGGAFENSSQIIIR.Y	230	249	2150.1	4.99	0	18821		34.8	NA	Trypsin	Vero-Trypsin-2	Csab	NA	NA	NA	NA	NA	NA	NA	NA	22	24.2	712.5	TRUE
CAN10401.1	R.DHTEIDKLR.E	74	82	1126.59	2.81	1	1797		22.1	NA	Trypsin	Vero-Trypsin-2	Csab	NA	NA	NA	NA	NA	NA	NA	NA	22	24.2	712.5	TRUE
CAN10401.1	R.FFQFYNEMPLVK.T	824	835	1562.76	-5.82	0	2747		21.9	NA	Trypsin	Vero-Trypsin-2	Csab	NA	NA	NA	NA	NA	NA	NA	NA	22	24.2	712.5	TRUE
CAN10401.1	-.MEPLRPQITYGPIETVDNEELTE.A	1	23	2716.28	-8.41	4	8542	Acetyl: 1	17.5	Acetyl	Glu-C	Vero-GluC-1	Csab	NA	NA	NA	NA	NA	NA	NA	NA	22	24.2	712.5	TRUE
CAN10401.1	R.VTYETNQGR.Q	797	805	1067.52	3.24	0	9791		20.3	NA	Trypsin	Vero-Trypsin-2	Csab	NA	NA	NA	NA	NA	NA	NA	NA	22	24.2	712.5	TRUE
CAN10401.1	Y.ICRNCGEPAIY.N	NA	NA	1352.61	-1.04	0	13121	Carbamidomethyl: 2, 5	28.7	NA	Chymotrypsin	Vero-Chymotypsin-1	Csab	NA	NA	NA	NA	NA	NA	NA	NA	22	24.2	712.5	TRUE
CAN10401.1	F.NFTDVNIERPQHRNY.S	90	104	1902.92	-1.39	1	8412		31.7	NA	Chymotrypsin	Vero-Chymotypsin-1	Csab	NA	NA	NA	NA	NA	NA	NA	NA	22	24.2	712.5	TRUE
CAN10401.1	R.RVHASYPGYICVAQSADTGEK.V	544	564	2309.1	2.19	1	516	Carbamidomethyl: 11	16.2	NA	Trypsin	Vero-Trypsin-1	Csab	NA	NA	NA	NA	NA	NA	NA	NA	22	24.2	712.5	TRUE
CAN10401.1	K.SIHVLDPIFQPVQHELNR.E	312	329	2142.12	-10.32	0	184		20.1	NA	Trypsin	Vero-Trypsin-1	Csab	NA	NA	NA	NA	NA	NA	NA	NA	22	24.2	712.5	TRUE
CAN10401.1	K.EIGEDPNEPGGYFIAR.G	181	196	1763.83	3.99	0	13890		79.7	NA	Trypsin	Vero-Trypsin-2	Csab	NA	NA	NA	NA	NA	NA	NA	NA	22	24.2	712.5	TRUE
CAN10401.1	K.KEIGEDPNEPGGYFIAR.G	180	196	1891.91	-3.45	1	8436		31.3	NA	Trypsin	Vero-Trypsin-2	Csab	NA	NA	NA	NA	NA	NA	NA	NA	22	24.2	712.5	TRUE
CAN10402.1	M.PYSRDITKF.I	2	10	1126.6	5.64	1	40935		37.7	NH2	Chymotrypsin	Vero-Chymotypsin-1	Csab	NA	NA	NA	NA	NA	NA	NA	NA	3	19	122.8	TRUE
CAN10402.1	Y.SRDITKF.I	4	10	866.479	7.21	0	15014		17	NA	Chymotrypsin	Vero-Chymotypsin-2	Csab	NA	NA	NA	NA	NA	NA	NA	NA	3	19	122.8	TRUE
CAN10402.1	M.PYSRDITKFITATEPE.V	2	17	1867.91	-16.42	1	16839		68	NH2	Glu-C	Vero-GluC-2	Csab	NA	NA	NA	NA	NA	NA	NA	NA	3	19	122.8	TRUE
CAN10403.1	M.SNYYYYYGGGR.Y	2	12	1404.59	3.26	0	7747	Acetyl: 1	41.6	Acetyl	Trypsin	Vero-Trypsin-1	Csab	NA	NA	NA	NA	NA	NA	NA	NA	NA	NA	NA	NA
CAN10403.1	L.LKKNVDY.N	192	198	879.498	5.21	1	4864		16.9	NA	Chymotrypsin	Vero-Chymotypsin-2	Csab	NA	NA	NA	NA	NA	NA	NA	NA	NA	NA	NA	NA
CAN10403.1	L.QPETEKKLY.Q	73	81	1135.62	22.02	1	8384		16.2	NA	Chymotrypsin	Vero-Chymotypsin-2	Csab	NA	NA	NA	NA	NA	NA	NA	NA	NA	NA	NA	NA
CAN10408.1	R.IFLYNYNCLR.H	NA	NA	1375.68	-0.68	0	13152	Carbamidomethyl: 8	31.8	NA	Trypsin	Vero-Trypsin-2	Csab	NA	NA	NA	NA	NA	NA	NA	NA	14	15.1	472.1	TRUE
CAN10408.1	E.GRSYADIRE.G	NA	NA	1066.54	11.34	1	3141		19.3	NA	Glu-C	Vero-GluC-1	Csab	NA	NA	NA	NA	NA	NA	NA	NA	14	15.1	472.1	TRUE
CAN10408.1	K.FLQHAEQR.E	303	310	1028.52	-2.96	0	4866		22.5	NA	Trypsin	Vero-Trypsin-2	Csab	NA	NA	NA	NA	NA	NA	NA	NA	14	15.1	472.1	TRUE
CAN10408.1	R.EGQGAPPPPTSMDDPR.L	NA	NA	1651.73	-3.26	0	4375		27.2	NA	Trypsin	Vero-Trypsin-2	Csab	NA	NA	NA	NA	NA	NA	NA	NA	14	15.1	472.1	TRUE
CAN10408.1	-.MEEVITIAQIVHR.G	1	13	1580.85	4.23	0	203	Acetyl: 1	15.1	Acetyl	Trypsin	Vero-Trypsin-1	Csab	NA	NA	NA	NA	NA	NA	NA	NA	14	15.1	472.1	TRUE
CAN10408.1	K.IIHQNGLQGLSVQDDTK.V	659	675	1865.95	-13.09	0	268		17.2	NA	Trypsin	Vero-Trypsin-2	Csab	NA	NA	NA	NA	NA	NA	NA	NA	14	15.1	472.1	TRUE
CAN10408.1	K.ILDISPAVIEAIGAMEGR.S	NA	NA	1855.02	12.63	0	308		74.9	NA	Trypsin	Vero-Trypsin-1	Csab	NA	NA	NA	NA	NA	NA	NA	NA	14	15.1	472.1	TRUE
CAN10408.1	K.LPDLSMPMEAYIR.Q	68	80	1535.75	-5.16	0	8899		46.3	NA	Trypsin	Vero-Trypsin-2	Csab	NA	NA	NA	NA	NA	NA	NA	NA	14	15.1	472.1	TRUE
CAN10408.1	R.EDQGSHISNIVETEEIEPEENIKR.V	234	257	2795.32	-6.12	1	501		41.8	NA	Trypsin	Vero-Trypsin-2	Csab	NA	NA	NA	NA	NA	NA	NA	NA	14	15.1	472.1	TRUE
CAN10408.1	E.TQPKPPQEPWTFD.Y	NA	NA	1570.73	-15.49	0	3474		33.3	NA	Glu-C	Vero-GluC-1	Csab	NA	NA	NA	NA	NA	NA	NA	NA	14	15.1	472.1	TRUE
CAN10408.1	K.VLPNVVNEYHTTFK.H	NA	NA	1660.87	0.76	0	557		54.9	NA	Trypsin	Vero-Trypsin-1	Csab	NA	NA	NA	NA	NA	NA	NA	NA	14	15.1	472.1	TRUE
CAN10408.1	K.RLPISTLYDER.G	843	853	1362.73	-7.09	1	7330		23.4	NA	Trypsin	Vero-Trypsin-2	Csab	NA	NA	NA	NA	NA	NA	NA	NA	14	15.1	472.1	TRUE
CAN10408.1	R.HVSTFNKPPMHVER.L	NA	NA	1678.85	1.63	0	15540		42.2	NA	Trypsin	Vero-Trypsin-2	Csab	NA	NA	NA	NA	NA	NA	NA	NA	14	15.1	472.1	TRUE
CAN10408.1	R.LNDIYFQEESLR.V	751	762	1526.77	13.57	0	1092		22	NA	Trypsin	Vero-Trypsin-2	Csab	NA	NA	NA	NA	NA	NA	NA	NA	14	15.1	472.1	TRUE
CAN10409.1	K.SPLLVFLQK.S	330	338	1044.63	-11.54	0	3697		58.3	NA	Trypsin	Vero-Trypsin-2	Csab	NA	NA	NA	NA	NA	NA	NA	NA	17	41.7	959.1	TRUE
CAN10409.1	K.VLEDIENAENIIDHTTIQNYAHQSK.Y	412	436	2895.4	-2.44	0	1682		140.9	NA	Trypsin	Vero-Trypsin-2	Csab	NA	NA	NA	NA	NA	NA	NA	NA	17	41.7	959.1	TRUE
CAN10409.1	W.LHSFCETF.H	33	40	1040.45	-3.56	2	401	Carbamidomethyl: 5	40.8	NA	Chymotrypsin	Vero-Chymotypsin-2	Csab	NA	NA	NA	NA	NA	NA	NA	NA	17	41.7	959.1	TRUE
CAN10409.1	R.HHNLQPLIYDPQNIWAIQSTNLK.T	226	248	2743.4	-10.57	0	345		19.8	NA	Trypsin	Vero-Trypsin-2	Csab	NA	NA	NA	NA	NA	NA	NA	NA	17	41.7	959.1	TRUE
CAN10409.1	L.SRAQPVKAQESLL.T	82	94	1426.8	0.76	1	4442		23.5	NA	Chymotrypsin	Vero-Chymotypsin-1	Csab	NA	NA	NA	NA	NA	NA	NA	NA	17	41.7	959.1	TRUE
CAN10409.1	K.DKDHPFAGAVVK.K	399	410	1283.68	3.07	1	2455		48.7	NA	Trypsin	Vero-Trypsin-1	Csab	NA	NA	NA	NA	NA	NA	NA	NA	17	41.7	959.1	TRUE
CAN10409.1	K.IPAQEIQGNTQPSHHVHR.V	61	78	2049.03	-2.38	0	46477		114.1	NA	Trypsin	Vero-Trypsin-2	Csab	NA	NA	NA	NA	NA	NA	NA	NA	17	41.7	959.1	TRUE
CAN10409.1	F.QQATRQVQHFY.R	120	130	1405.7	3.29	1	47998		63.1	NA	Chymotrypsin	Vero-Chymotypsin-2	Csab	NA	NA	NA	NA	NA	NA	NA	NA	17	41.7	959.1	TRUE
CAN10409.1	R.LFFNNLNPDYCYTIGIR.H	209	225	2120.02	-1.13	0	7175	Carbamidomethyl: 11	19.3	NA	Trypsin	Vero-Trypsin-2	Csab	NA	NA	NA	NA	NA	NA	NA	NA	17	41.7	959.1	TRUE
CAN10409.1	K.QFIPSGEK.K	49	56	905.451	-23.6	0	59291		15.6	NA	Trypsin	Vero-Trypsin-2	Csab	NA	NA	NA	NA	NA	NA	NA	NA	17	41.7	959.1	TRUE
CAN10409.1	M.SNESFPETLENLLSTLQTK.Q	2	20	2193.11	8.79	0	104	Acetyl: 1	77.4	Acetyl	Trypsin	Vero-Trypsin-1	Csab	NA	NA	NA	NA	NA	NA	NA	NA	17	41.7	959.1	TRUE
CAN10409.1	R.AKIPAQEIQGNTQPSHHVHR.V	59	78	2248.19	8.94	1	8736		131.7	NA	Trypsin	Vero-Trypsin-1	Csab	NA	NA	NA	NA	NA	NA	NA	NA	17	41.7	959.1	TRUE
CAN10409.1	E.WLHSFCE.T	32	38	978.414	0.17	0	7789	Carbamidomethyl: 6	28	NA	Glu-C	Vero-GluC-2	Csab	NA	NA	NA	NA	NA	NA	NA	NA	17	41.7	959.1	TRUE
CAN10409.1	E.KKRAKIPAQE.I	56	65	1168.72	4.98	0	2825		19.7	NA	Glu-C	Vero-GluC-2	Csab	NA	NA	NA	NA	NA	NA	NA	NA	17	41.7	959.1	TRUE
CAN10409.1	Y.RNNFYEVVPIQDGTLL.T	131	146	1877.97	-3.82	3	22798		74.1	NA	Chymotrypsin	Vero-Chymotypsin-1	Csab	NA	NA	NA	NA	NA	NA	NA	NA	17	41.7	959.1	TRUE
CAN10409.1	R.QVQHFYR.N	125	131	977.498	2.73	0	45078		49.9	NA	Trypsin	Vero-Trypsin-2	Csab	NA	NA	NA	NA	NA	NA	NA	NA	17	41.7	959.1	TRUE
CAN10409.1	F.QQATRQVQHF.Y	120	129	1242.65	15.88	0	7397		17.1	NA	Chymotrypsin	Vero-Chymotypsin-1	Csab	NA	NA	NA	NA	NA	NA	NA	NA	17	41.7	959.1	TRUE
CAN10409.1	L.KTVYPEYYGY.I	251	260	1282.6	1.48	2	469		17	NA	Chymotrypsin	Vero-Chymotypsin-2	Csab	NA	NA	NA	NA	NA	NA	NA	NA	17	41.7	959.1	TRUE
CAN10410.1	L.TIQENVEKAL.H	105	114	1144.61	-7.51	0	581		32.6	NA	Chymotrypsin	Vero-Chymotypsin-2	Csab	NA	NA	NA	NA	NA	NA	NA	NA	21	90.7	1010.7	TRUE
CAN10410.1	K.ALHALNQNVLTLASK.I	113	127	1592.92	7.33	0	1287		116.9	NA	Trypsin	Vero-Trypsin-1	Csab	NA	NA	NA	NA	NA	NA	NA	NA	21	90.7	1010.7	TRUE
CAN10410.1	-.MEHPSTNYTPEQQHEK.L	1	16	1997.86	-2.86	0	63099	Acetyl: 1	108.6	Acetyl	Trypsin	Vero-Trypsin-2	Csab	NA	NA	NA	NA	NA	NA	NA	NA	21	90.7	1010.7	TRUE
CAN10410.1	-.MEHPSTNY.T	1	8	1036.4	-6.3	0	4484	Acetyl: 1; Oxidation: 1	17.6	Acetyl	Chymotrypsin	Vero-Chymotypsin-2	Csab	NA	NA	NA	NA	NA	NA	NA	NA	21	90.7	1010.7	TRUE
CAN10410.1	L.TLASKIR.-	123	129	788.501	2.35	1	95083		42.7	NA	Chymotrypsin	Vero-Chymotypsin-2	Csab	NA	NA	NA	NA	NA	NA	NA	NA	21	90.7	1010.7	TRUE
CAN10410.1	L.HALNQNVL.T	115	122	908.502	7.53	1	1089		39.3	NA	Chymotrypsin	Vero-Chymotypsin-2	Csab	NA	NA	NA	NA	NA	NA	NA	NA	21	90.7	1010.7	TRUE
CAN10410.1	K.YYVLIPK.H	19	25	895.53	1.22	0	1341		25.5	NA	Trypsin	Vero-Trypsin-2	Csab	NA	NA	NA	NA	NA	NA	NA	NA	21	90.7	1010.7	TRUE
CAN10410.1	W.AVPYDNISKLY.A	86	96	1282.65	-16.01	2	699		28	NA	Chymotrypsin	Vero-Chymotypsin-1	Csab	NA	NA	NA	NA	NA	NA	NA	NA	21	90.7	1010.7	TRUE
CAN10410.1	-.MEHPSTNY.T	1	8	1020.4	-8.27	0	2554	Acetyl: 1	23.9	Acetyl	Chymotrypsin	Vero-Chymotypsin-2	Csab	NA	NA	NA	NA	NA	NA	NA	NA	21	90.7	1010.7	TRUE
CAN10410.1	R.VGGFVLQNPYEAVIK.N	48	62	1633.88	-8.47	0	17594		75.2	NA	Trypsin	Vero-Trypsin-2	Csab	NA	NA	NA	NA	NA	NA	NA	NA	21	90.7	1010.7	TRUE
CAN10410.1	K.AKGHVTWAVPYDNISK.L	79	94	1785.92	-6.18	1	579		15.1	NA	Trypsin	Vero-Trypsin-2	Csab	NA	NA	NA	NA	NA	NA	NA	NA	21	90.7	1010.7	TRUE
CAN10410.1	K.GHVTWAVPYDNISK.L	81	94	1586.79	-6.98	0	2740		64.2	NA	Trypsin	Vero-Trypsin-1	Csab	NA	NA	NA	NA	NA	NA	NA	NA	21	90.7	1010.7	TRUE
CAN10410.1	R.VGGFVLQNPYEAVIKNEVK.T	48	66	2104.15	4.31	1	1676		29.9	NA	Trypsin	Vero-Trypsin-2	Csab	NA	NA	NA	NA	NA	NA	NA	NA	21	90.7	1010.7	TRUE
CAN10410.1	R.LQNSFNTK.A	71	78	951.486	-3.17	0	4411		28.8	NA	Trypsin	Vero-Trypsin-2	Csab	NA	NA	NA	NA	NA	NA	NA	NA	21	90.7	1010.7	TRUE
CAN10410.1	F.NTKAKGHVTW.A	76	85	1141.59	-22.97	0	160		20.9	NA	Chymotrypsin	Vero-Chymotypsin-1	Csab	NA	NA	NA	NA	NA	NA	NA	NA	21	90.7	1010.7	TRUE
CAN10410.1	Y.TPEQQHEKLKYY.V	9	20	1563.77	-6.96	2	1395		46.6	NA	Chymotrypsin	Vero-Chymotypsin-2	Csab	NA	NA	NA	NA	NA	NA	NA	NA	21	90.7	1010.7	TRUE
CAN10410.1	-.MEHPSTNYTPEQQHE.K	1	15	1869.77	-1.3	2	2100	Acetyl: 1	80.7	Acetyl	Glu-C	Vero-GluC-1	Csab	NA	NA	NA	NA	NA	NA	NA	NA	21	90.7	1010.7	TRUE
CAN10410.1	R.YYTTQNVFR.V	39	47	1191.59	6.78	0	45572		68.9	NA	Trypsin	Vero-Trypsin-1	Csab	NA	NA	NA	NA	NA	NA	NA	NA	21	90.7	1010.7	TRUE
CAN10410.1	Y.GTHVRYY.T	34	40	895.445	3.46	1	26593		20.9	NA	Chymotrypsin	Vero-Chymotypsin-1	Csab	NA	NA	NA	NA	NA	NA	NA	NA	21	90.7	1010.7	TRUE
CAN10410.1	K.LYAKPDAIMLTIQENVEK.A	95	112	2076.08	-13.79	0	3934		78	NA	Trypsin	Vero-Trypsin-2	Csab	NA	NA	NA	NA	NA	NA	NA	NA	21	90.7	1010.7	TRUE
CAN10410.1	-.MEHPSTNYTPEQQHEK.L	1	16	2013.85	-7.06	0	3240	Acetyl: 1; Oxidation: 1	46.5	Acetyl	Trypsin	Vero-Trypsin-2	Csab	NA	NA	NA	NA	NA	NA	NA	NA	21	90.7	1010.7	TRUE
CAN10413.1	Y.HTGEMEDKY.K	45	53	1109.46	5.97	0	300		27.3	NA	Chymotrypsin	Vero-Chymotypsin-1	Csab	NA	NA	NA	NA	NA	NA	NA	NA	3	41	101.3	TRUE
CAN10413.1	L.LVSSKVYHTGEMEDKYKIF.I	38	56	2290.18	17.8	3	2664	Oxidation: 12	17.9	NA	Chymotrypsin	Vero-Chymotypsin-1	Csab	NA	NA	NA	NA	NA	NA	NA	NA	3	41	101.3	TRUE
CAN10413.1	K.NAPFDPTNCQIK.K	59	70	1404.66	1.94	0	3012	Carbamidomethyl: 9	40	NA	Trypsin	Vero-Trypsin-2	Csab	NA	NA	NA	NA	NA	NA	NA	NA	3	41	101.3	TRUE
CAN10413.1	F.RCSCGESVQGDSQNLLVSSKVY.H	23	44	2473.13	-4.96	2	350	Carbamidomethyl: 2, 4	16.1	NA	Chymotrypsin	Vero-Chymotypsin-1	Csab	NA	NA	NA	NA	NA	NA	NA	NA	3	41	101.3	TRUE
CAN10414.1	K.DLIPMYEAQGYCMADYR.K	230	246	2095.89	-3.26	0	4368	Carbamidomethyl: 12	30.4	NA	Trypsin	Vero-Trypsin-2	Csab	NA	NA	NA	NA	NA	NA	NA	NA	8	37.4	419.8	TRUE
CAN10414.1	R.DAVAQSHLCACPNDKLPQCK.G	10	29	2312.07	4.85	1	2267	Carbamidomethyl: 9, 11, 19	97.7	NA	Trypsin	Vero-Trypsin-2	Csab	NA	NA	NA	NA	NA	NA	NA	NA	8	37.4	419.8	TRUE
CAN10414.1	Y.SVCDVVRDAVAQSHL.C	3	17	1655.81	-5.47	0	1479	Carbamidomethyl: 3	30.1	NA	Chymotrypsin	Vero-Chymotypsin-2	Csab	NA	NA	NA	NA	NA	NA	NA	NA	8	37.4	419.8	TRUE
CAN10414.1	E.AQGYCMADYRKKLGMPPGPNC.-	237	257	2414.08	-1.37	1	5054	Carbamidomethyl: 5, 21	17.9	NA	Glu-C	Vero-GluC-2	Csab	NA	NA	NA	NA	NA	NA	NA	NA	8	37.4	419.8	TRUE
CAN10414.1	E.KEQDPYIHTSFE.S	207	218	1493.69	-2.27	1	6359		89.1	NA	Glu-C	Vero-GluC-2	Csab	NA	NA	NA	NA	NA	NA	NA	NA	8	37.4	419.8	TRUE
CAN10414.1	F.HVAKLQDTKF.K	42	51	1186.66	-1.07	1	847		52.8	NA	Chymotrypsin	Vero-Chymotypsin-1	Csab	NA	NA	NA	NA	NA	NA	NA	NA	8	37.4	419.8	TRUE
CAN10414.1	E.IKRFIKE.K	200	206	933.581	-7.43	0	1355		25	NA	Glu-C	Vero-GluC-1	Csab	NA	NA	NA	NA	NA	NA	NA	NA	8	37.4	419.8	TRUE
CAN10414.1	L.INKKTGAKGGQF.A	102	113	1248.71	0.92	0	56828		76.8	NA	Chymotrypsin	Vero-Chymotypsin-2	Csab	NA	NA	NA	NA	NA	NA	NA	NA	8	37.4	419.8	TRUE
CAN10415.1	R.FANTSPFVLTTR.V	383	394	1353.74	14.26	0	4085		38.3	NA	Trypsin	Vero-Trypsin-1	Csab	NA	NA	NA	NA	NA	NA	NA	NA	5	10.7	146	TRUE
CAN10415.1	K.NLLFNIGGK.C	461	469	975.538	-24.36	0	142		20.4	NA	Trypsin	Vero-Trypsin-1	Csab	NA	NA	NA	NA	NA	NA	NA	NA	5	10.7	146	TRUE
CAN10415.1	R.AIHVQTMR.V	103	110	971.489	-20.47	0	2725	Oxidation: 7	22.7	NA	Trypsin	Vero-Trypsin-2	Csab	NA	NA	NA	NA	NA	NA	NA	NA	5	10.7	146	TRUE
CAN10415.1	Y.NYYPGKGKDRPTNF.S	443	456	1656.8	-4.91	1	7480		25.6	NA	Chymotrypsin	Vero-Chymotypsin-1	Csab	NA	NA	NA	NA	NA	NA	NA	NA	5	10.7	146	TRUE
CAN10415.1	K.IIHPDYQR.A	142	149	1041.56	12.49	0	4509		22	NA	Trypsin	Vero-Trypsin-1	Csab	NA	NA	NA	NA	NA	NA	NA	NA	5	10.7	146	TRUE
CAN10415.1	-.MSSLLK.T	1	6	720.394	-3.06	0	21266	Acetyl: 1	16.9	Acetyl	Trypsin	Vero-Trypsin-2	Csab	NA	NA	NA	NA	NA	NA	NA	NA	5	10.7	146	TRUE
CAN10416.1	K.ETAHSYNQVQQHR.V	121	133	1597.76	9.92	0	6105		120.2	NA	Trypsin	Vero-Trypsin-1	Csab	NA	NA	NA	NA	NA	NA	NA	NA	3	11.4	161	TRUE
CAN10416.1	K.IVGANSSYHQR.D	67	77	1231.62	4.33	0	5804		24.1	NA	Trypsin	Vero-Trypsin-2	Csab	NA	NA	NA	NA	NA	NA	NA	NA	3	11.4	161	TRUE
CAN10416.1	K.SLYEQYHLNAAK.K	301	312	1436.72	1.36	0	238		16.7	NA	Trypsin	Vero-Trypsin-2	Csab	NA	NA	NA	NA	NA	NA	NA	NA	3	11.4	161	TRUE
CAN10417.1	Y.SSPIDIAKQELF.N	100	111	1347.69	-19	1	620		36.9	NA	Chymotrypsin	Vero-Chymotypsin-2	Csab	NA	NA	NA	NA	NA	NA	NA	NA	2	13.6	81.7	TRUE
CAN10417.1	K.IVEIWNPR.E	132	139	1026.57	-5.92	0	10201		44.8	NA	Trypsin	Vero-Trypsin-2	Csab	NA	NA	NA	NA	NA	NA	NA	NA	2	13.6	81.7	TRUE
CAN10420.1	K.IFNDSFKK.G	518	525	998.538	7.25	1	475		16.1	NA	Trypsin	Vero-Trypsin-1	Csab	NA	NA	NA	NA	NA	NA	NA	NA	27	28.9	920.2	TRUE
CAN10420.1	Y.EHLEQCRKQGALMY.F	70	83	1762.84	-0.06	2	2520	Carbamidomethyl: 6	37	NA	Chymotrypsin	Vero-Chymotypsin-2	Csab	NA	NA	NA	NA	NA	NA	NA	NA	27	28.9	920.2	TRUE
CAN10420.1	F.KKGVIRQAEF.L	524	533	1175.67	-18.05	0	923		17.6	NA	Chymotrypsin	Vero-Chymotypsin-1	Csab	NA	NA	NA	NA	NA	NA	NA	NA	27	28.9	920.2	TRUE
CAN10420.1	L.INHFHEHPIHQY.T	568	579	1571.76	5.21	1	1139		66.8	NA	Chymotrypsin	Vero-Chymotypsin-2	Csab	NA	NA	NA	NA	NA	NA	NA	NA	27	28.9	920.2	TRUE
CAN10420.1	R.LYEHLEQCR.K	68	76	1247.61	18.16	0	20398	Carbamidomethyl: 8	53.2	NA	Trypsin	Vero-Trypsin-2	Csab	NA	NA	NA	NA	NA	NA	NA	NA	27	28.9	920.2	TRUE
CAN10420.1	R.SIMYWAHK.H	377	384	1035.5	-4.09	0	120		19.3	NA	Trypsin	Vero-Trypsin-1	Csab	NA	NA	NA	NA	NA	NA	NA	NA	27	28.9	920.2	TRUE
CAN10420.1	K.YLAEVQALETLLTR.E	20	33	1619.89	-3.48	0	572		44.5	NA	Trypsin	Vero-Trypsin-1	Csab	NA	NA	NA	NA	NA	NA	NA	NA	27	28.9	920.2	TRUE
CAN10420.1	Y.RKSQDTLHRF.I	829	838	1287.69	2.3	1	5532		19.7	NA	Chymotrypsin	Vero-Chymotypsin-1	Csab	NA	NA	NA	NA	NA	NA	NA	NA	27	28.9	920.2	TRUE
CAN10420.1	K.TYALPSTELLR.L	57	67	1263.7	2.31	0	14230		29	NA	Trypsin	Vero-Trypsin-2	Csab	NA	NA	NA	NA	NA	NA	NA	NA	27	28.9	920.2	TRUE
CAN10420.1	Y.RKSQDTL.H	829	835	847.448	-17.88	0	12823		15.1	NA	Chymotrypsin	Vero-Chymotypsin-1	Csab	NA	NA	NA	NA	NA	NA	NA	NA	27	28.9	920.2	TRUE
CAN10420.1	R.GYGYFEETNKSEVLNTSR.L	687	704	2093.99	3.59	1	2309		73.5	NA	Trypsin	Vero-Trypsin-1	Csab	NA	NA	NA	NA	NA	NA	NA	NA	27	28.9	920.2	TRUE
CAN10420.1	K.FCHNPDPGNPYEK.K	762	774	1574.66	-3.8	0	5518	Carbamidomethyl: 2	72.8	NA	Trypsin	Vero-Trypsin-2	Csab	NA	NA	NA	NA	NA	NA	NA	NA	27	28.9	920.2	TRUE
CAN10420.1	K.LNTNAVPPLEPPALSR.L	102	117	1688.95	10.21	0	3047		29.9	NA	Trypsin	Vero-Trypsin-1	Csab	NA	NA	NA	NA	NA	NA	NA	NA	27	28.9	920.2	TRUE
CAN10420.1	K.YGFHVLIPGLK.L	154	164	1243.71	-9.54	0	962		30.8	NA	Trypsin	Vero-Trypsin-2	Csab	NA	NA	NA	NA	NA	NA	NA	NA	27	28.9	920.2	TRUE
CAN10420.1	K.LINHFHEHPIHQYTR.I	567	581	1941.98	-0.75	0	26388		52	NA	Trypsin	Vero-Trypsin-2	Csab	NA	NA	NA	NA	NA	NA	NA	NA	27	28.9	920.2	TRUE
CAN10420.1	Y.EKKEDPRFIHEY.I	773	784	1590.78	-6	1	3039		21.2	NA	Chymotrypsin	Vero-Chymotypsin-1	Csab	NA	NA	NA	NA	NA	NA	NA	NA	27	28.9	920.2	TRUE
CAN10420.1	K.YLQWSPNK.T	892	899	1035.51	-12.23	0	2161		18.2	NA	Trypsin	Vero-Trypsin-2	Csab	NA	NA	NA	NA	NA	NA	NA	NA	27	28.9	920.2	TRUE
CAN10420.1	R.LYEHLEQCRK.Q	68	77	1375.68	-0.16	1	3245	Carbamidomethyl: 8	34.9	NA	Trypsin	Vero-Trypsin-2	Csab	NA	NA	NA	NA	NA	NA	NA	NA	27	28.9	920.2	TRUE
CAN10420.1	F.RGLKEALMLL.W	624	633	1143.69	-5.64	3	131		17	NA	Chymotrypsin	Vero-Chymotypsin-2	Csab	NA	NA	NA	NA	NA	NA	NA	NA	27	28.9	920.2	TRUE
CAN10420.1	W.AHKHAPQQY.K	382	390	1079.55	9.72	0	844		30.9	NA	Chymotrypsin	Vero-Chymotypsin-2	Csab	NA	NA	NA	NA	NA	NA	NA	NA	27	28.9	920.2	TRUE
CAN10420.1	K.LNHKPYQLK.T	216	224	1140.66	3.54	0	297		24.8	NA	Trypsin	Vero-Trypsin-1	Csab	NA	NA	NA	NA	NA	NA	NA	NA	27	28.9	920.2	TRUE
CAN10420.1	R.QAEFLFR.Q	530	536	910.479	0.82	0	3770		38.2	NA	Trypsin	Vero-Trypsin-1	Csab	NA	NA	NA	NA	NA	NA	NA	NA	27	28.9	920.2	TRUE
CAN10420.1	K.ILHEQGVANPESCLDPHSASVPSLLYGSSK.L	186	215	3192.56	-1.46	0	307	Carbamidomethyl: 13	32	NA	Trypsin	Vero-Trypsin-2	Csab	NA	NA	NA	NA	NA	NA	NA	NA	27	28.9	920.2	TRUE
CAN10420.1	E.WSPNLSAPPEKE.A	945	956	1354.67	2.18	1	382		18.1	NA	Glu-C	Vero-GluC-1	Csab	NA	NA	NA	NA	NA	NA	NA	NA	27	28.9	920.2	TRUE
CAN10420.1	R.ETAEKPNSAFMR.L	671	682	1380.66	3.1	0	5084		41.7	NA	Trypsin	Vero-Trypsin-1	Csab	NA	NA	NA	NA	NA	NA	NA	NA	27	28.9	920.2	TRUE
CAN10420.1	L.SLTNEQGSLVRPVY.C	257	270	1562.8	-13.84	2	5335		22.7	NA	Chymotrypsin	Vero-Chymotypsin-1	Csab	NA	NA	NA	NA	NA	NA	NA	NA	27	28.9	920.2	TRUE
CAN10420.1	K.YHLSQPHETNILNYYK.K	490	505	2019.98	-4.67	0	1456		43.1	NA	Trypsin	Vero-Trypsin-2	Csab	NA	NA	NA	NA	NA	NA	NA	NA	27	28.9	920.2	TRUE
CAN10422.1	M.GKPTLLEPGHLYNVPAEHK.N	2	20	2100.11	-5.34	0	658		15.1	NH2	Trypsin	Vero-Trypsin-2	Csab	NA	NA	NA	NA	NA	NA	NA	NA	4	4.9	116.2	TRUE
CAN10422.1	K.GLQLTQLGDIASR.F	494	506	1371.75	-6.83	0	568		24.2	NA	Trypsin	Vero-Trypsin-1	Csab	NA	NA	NA	NA	NA	NA	NA	NA	4	4.9	116.2	TRUE
CAN10422.1	E.CGFTPIFSKQPSEHE.L	941	955	1763.8	-2.21	1	2369	Carbamidomethyl: 1	58	NA	Glu-C	Vero-GluC-1	Csab	NA	NA	NA	NA	NA	NA	NA	NA	4	4.9	116.2	TRUE
CAN10422.1	M.GKPTLLEPGHLY.N	2	13	1324.71	-10.58	3	449		18.9	NH2	Chymotrypsin	Vero-Chymotypsin-2	Csab	NA	NA	NA	NA	NA	NA	NA	NA	4	4.9	116.2	TRUE
CAN10423.1	K.NIYEQSILK.T	95	103	1107.59	-14.41	0	1897		38.5	NA	Trypsin	Vero-Trypsin-2	Csab	NA	NA	NA	NA	NA	NA	NA	NA	7	31.1	187.1	TRUE
CAN10423.1	E.YKNIYE.Q	93	98	829.409	0.16	0	152		19.8	NA	Glu-C	Vero-GluC-2	Csab	NA	NA	NA	NA	NA	NA	NA	NA	7	31.1	187.1	TRUE
CAN10423.1	-.MLHWGPK.Y	1	7	868.458	9.24	0	1598		27.2	NH2	Trypsin	Vero-Trypsin-1	Csab	NA	NA	NA	NA	NA	NA	NA	NA	7	31.1	187.1	TRUE
CAN10423.1	E.QSILKTIE.Y	99	106	931.536	-10.76	0	327		25	NA	Glu-C	Vero-GluC-1	Csab	NA	NA	NA	NA	NA	NA	NA	NA	7	31.1	187.1	TRUE
CAN10423.1	K.IISWSEYK.N	87	94	1025.53	0.21	0	3847		32.5	NA	Trypsin	Vero-Trypsin-2	Csab	NA	NA	NA	NA	NA	NA	NA	NA	7	31.1	187.1	TRUE
CAN10423.1	L.KTIEYGKTDFIGAW.S	103	116	1628.8	-19.36	2	179		24.8	NA	Chymotrypsin	Vero-Chymotypsin-1	Csab	NA	NA	NA	NA	NA	NA	NA	NA	7	31.1	187.1	TRUE
CAN10423.1	Y.KNIYEQSIL.K	94	102	1107.6	0.3	1	104		19.3	NA	Chymotrypsin	Vero-Chymotypsin-1	Csab	NA	NA	NA	NA	NA	NA	NA	NA	7	31.1	187.1	TRUE
CAN10425.1	K.GLQLSDLR.N	63	70	901.524	15.59	0	81		18.6	NA	Trypsin	Vero-Trypsin-1	Csab	NA	NA	NA	NA	NA	NA	NA	NA	8	21.2	210.8	TRUE
CAN10425.1	K.NHRPAFSTHTENLIR.R	108	122	1792.92	1.41	0	1089		22.9	NA	Trypsin	Vero-Trypsin-1	Csab	NA	NA	NA	NA	NA	NA	NA	NA	8	21.2	210.8	TRUE
CAN10425.1	K.LFNHFK.N	102	107	805.422	-17.45	0	148		18.6	NA	Trypsin	Vero-Trypsin-2	Csab	NA	NA	NA	NA	NA	NA	NA	NA	8	21.2	210.8	TRUE
CAN10425.1	E.HTKFFSYE.D	172	179	1058.49	0.3	0	1963		28.4	NA	Glu-C	Vero-GluC-2	Csab	NA	NA	NA	NA	NA	NA	NA	NA	8	21.2	210.8	TRUE
CAN10425.1	Y.TNSPEKAEKGLQLSDLRNF.S	54	72	2147.09	-7.56	3	285		25.8	NA	Chymotrypsin	Vero-Chymotypsin-2	Csab	NA	NA	NA	NA	NA	NA	NA	NA	8	21.2	210.8	TRUE
CAN10425.1	R.EYQEFSANR.H	278	286	1143.52	14.5	0	10572		32.7	NA	Trypsin	Vero-Trypsin-1	Csab	NA	NA	NA	NA	NA	NA	NA	NA	8	21.2	210.8	TRUE
CAN10425.1	K.DFNASSVPLTSAEKDHSLR.G	405	423	2074.01	-2.66	1	94		28.6	NA	Trypsin	Vero-Trypsin-1	Csab	NA	NA	NA	NA	NA	NA	NA	NA	8	21.2	210.8	TRUE
CAN10425.1	Y.RSDPPLWESDLPRHNRY.S	14	30	2138.05	-1.11	2	454		15.3	NA	Chymotrypsin	Vero-Chymotypsin-1	Csab	NA	NA	NA	NA	NA	NA	NA	NA	8	21.2	210.8	TRUE
CAN10425.1	R.SDPPLWESDLPR.H	15	26	1411.67	-7.4	0	292		19.9	NA	Trypsin	Vero-Trypsin-1	Csab	NA	NA	NA	NA	NA	NA	NA	NA	8	21.2	210.8	TRUE
CAN10427.1	Y.KKHSIVTEY.Q	34	42	1104.6	-5.51	0	3396		23.4	NA	Chymotrypsin	Vero-Chymotypsin-1	Csab	NA	NA	NA	NA	NA	NA	NA	NA	63	82.1	3597.4	TRUE
CAN10427.1	R.LVQLLYQQIQR.S	233	243	1401.82	0.35	0	301138		68.4	NA	Trypsin	Vero-Trypsin-2	Csab	NA	NA	NA	NA	NA	NA	NA	NA	63	82.1	3597.4	TRUE
CAN10427.1	F.LENFWKPEQKTF.N	438	449	1566.79	-0.62	3	8513		76.1	NA	Chymotrypsin	Vero-Chymotypsin-2	Csab	NA	NA	NA	NA	NA	NA	NA	NA	63	82.1	3597.4	TRUE
CAN10427.1	Y.NKFLRKQAYVEPETELEETY.A	169	188	2487.25	2.39	4	71		32.7	NA	Chymotrypsin	Vero-Chymotypsin-2	Csab	NA	NA	NA	NA	NA	NA	NA	NA	63	82.1	3597.4	TRUE
CAN10427.1	Y.QQIQRSSTSKSSYPLTKF.I	239	256	2086.09	-1.1	1	7155		47	NA	Chymotrypsin	Vero-Chymotypsin-1	Csab	NA	NA	NA	NA	NA	NA	NA	NA	63	82.1	3597.4	TRUE
CAN10427.1	R.SLLHQIEELTSEK.K	197	209	1526.79	-9	0	1644		29.5	NA	Trypsin	Vero-Trypsin-2	Csab	NA	NA	NA	NA	NA	NA	NA	NA	63	82.1	3597.4	TRUE
CAN10427.1	K.HSIVTEYQYQVK.G	36	47	1494.76	2.99	0	7339		87.9	NA	Trypsin	Vero-Trypsin-1	Csab	NA	NA	NA	NA	NA	NA	NA	NA	63	82.1	3597.4	TRUE
CAN10427.1	K.MLPFIIK.N	133	139	861.527	0.05	0	1812		39.4	NA	Trypsin	Vero-Trypsin-2	Csab	NA	NA	NA	NA	NA	NA	NA	NA	63	82.1	3597.4	TRUE
CAN10427.1	K.QAYVEPETELEETYAR.L	175	190	1927.88	-3.77	0	98084		107.9	NA	Trypsin	Vero-Trypsin-2	Csab	NA	NA	NA	NA	NA	NA	NA	NA	63	82.1	3597.4	TRUE
CAN10427.1	E.AVLDTKENILEEENQDEPIVQNPFLE.N	414	439	3026.42	-21.48	6	82		62	NA	Glu-C	Vero-GluC-2	Csab	NA	NA	NA	NA	NA	NA	NA	NA	63	82.1	3597.4	TRUE
CAN10427.1	F.LLKKRMELY.N	160	168	1193.71	-1.6	3	18613		22.2	NA	Chymotrypsin	Vero-Chymotypsin-1	Csab	NA	NA	NA	NA	NA	NA	NA	NA	63	82.1	3597.4	TRUE
CAN10427.1	E.LHTKNGFSEKDIVE.F	344	357	1616.84	6.55	2	3747		105.4	NA	Glu-C	Vero-GluC-2	Csab	NA	NA	NA	NA	NA	NA	NA	NA	63	82.1	3597.4	TRUE
CAN10427.1	K.VTKEMQDYSLTFLLK.K	148	162	1831.93	-10.51	1	28325	Oxidation: 5	23	NA	Trypsin	Vero-Trypsin-1	Csab	NA	NA	NA	NA	NA	NA	NA	NA	63	82.1	3597.4	TRUE
CAN10427.1	E.YQKETPADQKEVVE.M	270	283	1663.81	-4.22	3	1322		58.3	NA	Glu-C	Vero-GluC-2	Csab	NA	NA	NA	NA	NA	NA	NA	NA	63	82.1	3597.4	TRUE
CAN10427.1	K.LDFDNSLQNQELHTK.N	333	347	1801.86	-8.46	0	12326		105.4	NA	Trypsin	Vero-Trypsin-2	Csab	NA	NA	NA	NA	NA	NA	NA	NA	63	82.1	3597.4	TRUE
CAN10427.1	E.TLPSEHFSNEEYQKETPADQKE.V	259	280	2607.19	3.44	5	1434		99.6	NA	Glu-C	Vero-GluC-2	Csab	NA	NA	NA	NA	NA	NA	NA	NA	63	82.1	3597.4	TRUE
CAN10427.1	F.WKPEQKTF.N	442	449	1063.56	0.65	1	2726		25.8	NA	Chymotrypsin	Vero-Chymotypsin-2	Csab	NA	NA	NA	NA	NA	NA	NA	NA	63	82.1	3597.4	TRUE
CAN10427.1	F.LRKQAYVEPETELEETY.A	172	188	2098.04	4.76	3	23661		74.1	NA	Chymotrypsin	Vero-Chymotypsin-1	Csab	NA	NA	NA	NA	NA	NA	NA	NA	63	82.1	3597.4	TRUE
CAN10427.1	K.EVVEMELLR.K	280	288	1117.6	3.73	0	7735		27.4	NA	Trypsin	Vero-Trypsin-2	Csab	NA	NA	NA	NA	NA	NA	NA	NA	63	82.1	3597.4	TRUE
CAN10427.1	K.SPNNYPVPHSR.T	302	312	1267.62	-0.89	0	39574		36.7	NA	Trypsin	Vero-Trypsin-1	Csab	NA	NA	NA	NA	NA	NA	NA	NA	63	82.1	3597.4	TRUE
CAN10427.1	Y.QYQVKGY.I	43	49	885.454	7.97	1	589		22.2	NA	Chymotrypsin	Vero-Chymotypsin-2	Csab	NA	NA	NA	NA	NA	NA	NA	NA	63	82.1	3597.4	TRUE
CAN10427.1	E.TLPSEHFSNEE.Y	259	269	1289.56	-2.9	2	2898		41.8	NA	Glu-C	Vero-GluC-2	Csab	NA	NA	NA	NA	NA	NA	NA	NA	63	82.1	3597.4	TRUE
CAN10427.1	Y.HKVTKEMQDY.S	146	155	1278.61	-3.93	0	2819		53.8	NA	Chymotrypsin	Vero-Chymotypsin-1	Csab	NA	NA	NA	NA	NA	NA	NA	NA	63	82.1	3597.4	TRUE
CAN10427.1	K.MLPFIIK.N	133	139	877.516	-6.65	0	171	Oxidation: 1	25.5	NA	Trypsin	Vero-Trypsin-1	Csab	NA	NA	NA	NA	NA	NA	NA	NA	63	82.1	3597.4	TRUE
CAN10427.1	E.EYQKETPADQKE.V	269	280	1465.68	-3.14	3	975		36.9	NA	Glu-C	Vero-GluC-2	Csab	NA	NA	NA	NA	NA	NA	NA	NA	63	82.1	3597.4	TRUE
CAN10427.1	K.FIETLPSEHFSNEEYQK.E	256	272	2097.98	2.65	0	3674		108.2	NA	Trypsin	Vero-Trypsin-1	Csab	NA	NA	NA	NA	NA	NA	NA	NA	63	82.1	3597.4	TRUE
CAN10427.1	E.QKTFNQSGLFEE.S	446	457	1427.68	-1.89	1	77508		97.4	NA	Glu-C	Vero-GluC-2	Csab	NA	NA	NA	NA	NA	NA	NA	NA	63	82.1	3597.4	TRUE
CAN10427.1	-.MDQEESHVISIF.E	1	12	1476.65	-11.85	0	351	Acetyl: 1	31.6	Acetyl	Chymotrypsin	Vero-Chymotypsin-1	Csab	NA	NA	NA	NA	NA	NA	NA	NA	63	82.1	3597.4	TRUE
CAN10427.1	E.NYHKVTKE.M	144	151	1018.53	-4.8	0	6790		25.8	NA	Glu-C	Vero-GluC-1	Csab	NA	NA	NA	NA	NA	NA	NA	NA	63	82.1	3597.4	TRUE
CAN10427.1	R.TTTKLDFDNSLQNQELHTK.N	329	347	2233.09	-8.79	1	1287		48	NA	Trypsin	Vero-Trypsin-2	Csab	NA	NA	NA	NA	NA	NA	NA	NA	63	82.1	3597.4	TRUE
CAN10427.1	F.IIKNRKENY.H	137	145	1177.67	1.5	0	92008		36.4	NA	Chymotrypsin	Vero-Chymotypsin-2	Csab	NA	NA	NA	NA	NA	NA	NA	NA	63	82.1	3597.4	TRUE
CAN10427.1	L.RKQELLTSQEL.T	288	298	1344.75	2.63	2	10757		49.2	NA	Chymotrypsin	Vero-Chymotypsin-1	Csab	NA	NA	NA	NA	NA	NA	NA	NA	63	82.1	3597.4	TRUE
CAN10427.1	E.SSNFSNDWSGGDVTLNFS.-	458	475	1933.78	-21.84	2	703		59.5	NA	Glu-C	Vero-GluC-1	Csab	NA	NA	NA	NA	NA	NA	NA	NA	63	82.1	3597.4	TRUE
CAN10427.1	K.EMQDYSLTFLLK.K	151	162	1487.72	-15.29	0	5589		57.4	NA	Trypsin	Vero-Trypsin-2	Csab	NA	NA	NA	NA	NA	NA	NA	NA	63	82.1	3597.4	TRUE
CAN10427.1	K.QDIPEEENILAIDQDKPEFNQDTPEFK.E	386	412	3202.51	2.16	0	56		88.7	NA	Trypsin	Vero-Trypsin-1	Csab	NA	NA	NA	NA	NA	NA	NA	NA	63	82.1	3597.4	TRUE
CAN10427.1	E.NILAIDQDKPEFNQDTPE.F	393	410	2086.98	-6.43	4	20725		117.8	NA	Glu-C	Vero-GluC-2	Csab	NA	NA	NA	NA	NA	NA	NA	NA	63	82.1	3597.4	TRUE
CAN10427.1	K.SLLADLSTLRK.K	211	221	1216.73	4.83	1	4069		23.1	NA	Trypsin	Vero-Trypsin-2	Csab	NA	NA	NA	NA	NA	NA	NA	NA	63	82.1	3597.4	TRUE
CAN10427.1	K.SLLADLSTLR.K	211	220	1088.64	8.9	0	65920		71.7	NA	Trypsin	Vero-Trypsin-2	Csab	NA	NA	NA	NA	NA	NA	NA	NA	63	82.1	3597.4	TRUE
CAN10427.1	E.FGQDKPEEE.N	358	366	1078.48	5.87	3	8800		53.9	NA	Glu-C	Vero-GluC-1	Csab	NA	NA	NA	NA	NA	NA	NA	NA	63	82.1	3597.4	TRUE
CAN10427.1	E.FKEAVLDTKE.N	411	420	1179.64	12.71	2	2055		32.2	NA	Glu-C	Vero-GluC-2	Csab	NA	NA	NA	NA	NA	NA	NA	NA	63	82.1	3597.4	TRUE
CAN10427.1	E.NFWKPE.Q	440	445	820.396	-3.1	0	8948		36.9	NA	Glu-C	Vero-GluC-1	Csab	NA	NA	NA	NA	NA	NA	NA	NA	63	82.1	3597.4	TRUE
CAN10427.1	E.LYNKFLRKQAYVEPETE.L	167	183	2128.1	-4.29	1	99		25.6	NA	Glu-C	Vero-GluC-2	Csab	NA	NA	NA	NA	NA	NA	NA	NA	63	82.1	3597.4	TRUE
CAN10427.1	F.ITTEKMLPF.I	128	136	1079.58	-5.18	0	904		46.9	NA	Chymotrypsin	Vero-Chymotypsin-1	Csab	NA	NA	NA	NA	NA	NA	NA	NA	63	82.1	3597.4	TRUE
CAN10427.1	R.KQELLTSQELTSK.S	289	301	1504.8	-13.78	1	3388		54.8	NA	Trypsin	Vero-Trypsin-2	Csab	NA	NA	NA	NA	NA	NA	NA	NA	63	82.1	3597.4	TRUE
CAN10427.1	K.ENILEEENQDEPIVQNPFLENFWKPEQK.T	420	447	3456.62	-10.31	0	439		31.1	NA	Trypsin	Vero-Trypsin-2	Csab	NA	NA	NA	NA	NA	NA	NA	NA	63	82.1	3597.4	TRUE
CAN10427.1	K.MLDSFYK.Y	63	69	903.423	-5.79	0	972		27.3	NA	Trypsin	Vero-Trypsin-2	Csab	NA	NA	NA	NA	NA	NA	NA	NA	63	82.1	3597.4	TRUE
CAN10427.1	K.YFCNITQINSK.T	70	80	1387.67	-0.46	0	2806	Carbamidomethyl: 3	61.1	NA	Trypsin	Vero-Trypsin-1	Csab	NA	NA	NA	NA	NA	NA	NA	NA	63	82.1	3597.4	TRUE
CAN10427.1	E.EYQKETPADQKEVVE.M	269	283	1792.86	-0.29	4	963		61.1	NA	Glu-C	Vero-GluC-1	Csab	NA	NA	NA	NA	NA	NA	NA	NA	63	82.1	3597.4	TRUE
CAN10427.1	E.NQDEPIVQNPFLE.N	427	439	1542.75	2.71	1	168		51.1	NA	Glu-C	Vero-GluC-2	Csab	NA	NA	NA	NA	NA	NA	NA	NA	63	82.1	3597.4	TRUE
CAN10427.1	K.KHSIVTEYQYQVK.G	35	47	1622.85	-0.9	1	8247		97.9	NA	Trypsin	Vero-Trypsin-2	Csab	NA	NA	NA	NA	NA	NA	NA	NA	63	82.1	3597.4	TRUE
CAN10427.1	Y.RRLVQLLY.Q	231	238	1060.65	-10.41	3	16762		15.4	NA	Chymotrypsin	Vero-Chymotypsin-1	Csab	NA	NA	NA	NA	NA	NA	NA	NA	63	82.1	3597.4	TRUE
CAN10427.1	R.KQAYVEPETELEETYAR.L	174	190	2055.99	3.13	1	10688		99.3	NA	Trypsin	Vero-Trypsin-1	Csab	NA	NA	NA	NA	NA	NA	NA	NA	63	82.1	3597.4	TRUE
CAN10427.1	E.NILAIKQDIPEEE.N	380	392	1511.77	-15.76	3	8179		63.8	NA	Glu-C	Vero-GluC-2	Csab	NA	NA	NA	NA	NA	NA	NA	NA	63	82.1	3597.4	TRUE
CAN10427.1	E.TLPSEHFSNEEYQKETPADQKEVVE.M	259	283	2934.35	-3.67	6	3045		132.6	NA	Glu-C	Vero-GluC-1	Csab	NA	NA	NA	NA	NA	NA	NA	NA	63	82.1	3597.4	TRUE
CAN10427.1	F.ITTIVDSFIPKEY.S	88	100	1525.79	-15.75	1	1709		65.3	NA	Chymotrypsin	Vero-Chymotypsin-2	Csab	NA	NA	NA	NA	NA	NA	NA	NA	63	82.1	3597.4	TRUE
CAN10427.1	L.KKRMELY.N	162	168	967.53	-9.44	1	9432		28.1	NA	Chymotrypsin	Vero-Chymotypsin-1	Csab	NA	NA	NA	NA	NA	NA	NA	NA	63	82.1	3597.4	TRUE
CAN10427.1	E.NILAIDQDKPEEE.N	367	379	1513.73	-4.96	4	19462		86.2	NA	Glu-C	Vero-GluC-1	Csab	NA	NA	NA	NA	NA	NA	NA	NA	63	82.1	3597.4	TRUE
CAN10427.1	E.NILAIDQDKPE.E	367	377	1255.65	1.11	2	4566		44.5	NA	Glu-C	Vero-GluC-1	Csab	NA	NA	NA	NA	NA	NA	NA	NA	63	82.1	3597.4	TRUE
CAN10427.1	K.ETPADQKEVVEMELLR.K	273	288	1886.95	0.99	1	7222		103.5	NA	Trypsin	Vero-Trypsin-1	Csab	NA	NA	NA	NA	NA	NA	NA	NA	63	82.1	3597.4	TRUE
CAN10427.1	R.SLLHQIEELTSEKK.S	197	210	1654.89	-8.54	1	809		54.8	NA	Trypsin	Vero-Trypsin-2	Csab	NA	NA	NA	NA	NA	NA	NA	NA	63	82.1	3597.4	TRUE
CAN10427.1	E.LHTKNGFSE.K	344	352	1032.52	11.84	0	358		26.4	NA	Glu-C	Vero-GluC-2	Csab	NA	NA	NA	NA	NA	NA	NA	NA	63	82.1	3597.4	TRUE
CAN10427.1	K.FIETLPSEHFSNEEYQKETPADQK.E	256	279	2867.35	5.88	1	489		27.8	NA	Trypsin	Vero-Trypsin-2	Csab	NA	NA	NA	NA	NA	NA	NA	NA	63	82.1	3597.4	TRUE
CAN10427.1	E.LLRKQE.L	286	291	786.49	8.16	0	32316		25.4	NA	Glu-C	Vero-GluC-1	Csab	NA	NA	NA	NA	NA	NA	NA	NA	63	82.1	3597.4	TRUE
CAN10427.1	R.TIVSKPPDNYPVPR.S	313	326	1582.85	-5.93	0	203404		97.5	NA	Trypsin	Vero-Trypsin-2	Csab	NA	NA	NA	NA	NA	NA	NA	NA	63	82.1	3597.4	TRUE
CAN10428.1	K.ILQPHIEQILVVAPSEPSNR.S	46	65	2240.25	2.45	0	6379		43.6	NA	Trypsin	Vero-Trypsin-2	Csab	NA	NA	NA	NA	NA	NA	NA	NA	NA	NA	NA	NA
CAN10429.1	L.RAATESIYPEKPDLEF.A	448	463	1865.95	10.36	1	1284		31	NA	Chymotrypsin	Vero-Chymotypsin-1	Csab	NA	NA	NA	NA	NA	NA	NA	NA	59	55	3327.7	TRUE
CAN10429.1	K.HMLENPR.A	402	408	896.437	-3.7	0	28107		23.7	NA	Trypsin	Vero-Trypsin-2	Csab	NA	NA	NA	NA	NA	NA	NA	NA	59	55	3327.7	TRUE
CAN10429.1	R.AFKPILFNTK.I	409	418	1178.69	-5.56	0	34366		60	NA	Trypsin	Vero-Trypsin-2	Csab	NA	NA	NA	NA	NA	NA	NA	NA	59	55	3327.7	TRUE
CAN10429.1	R.VDMWVNNNNK.L	653	662	1233.58	6.29	0	1259		24.6	NA	Trypsin	Vero-Trypsin-1	Csab	NA	NA	NA	NA	NA	NA	NA	NA	59	55	3327.7	TRUE
CAN10429.1	K.NVLEDPSTEISEETLK.Q	12	27	1803.87	-6.49	0	3646		37.7	NA	Trypsin	Vero-Trypsin-2	Csab	NA	NA	NA	NA	NA	NA	NA	NA	59	55	3327.7	TRUE
CAN10429.1	E.LITLVDTLKQE.T	95	105	1272.72	-13.33	1	763		41.7	NA	Glu-C	Vero-GluC-1	Csab	NA	NA	NA	NA	NA	NA	NA	NA	59	55	3327.7	TRUE
CAN10429.1	K.TLNVPNELQADIDAITQTPQGYR.A	363	385	2557.28	-3.99	0	3486		141.7	NA	Trypsin	Vero-Trypsin-1	Csab	NA	NA	NA	NA	NA	NA	NA	NA	59	55	3327.7	TRUE
CAN10429.1	E.LIKTKKQLNNALE.M	630	642	1512.91	1.57	0	7999		55.9	NA	Glu-C	Vero-GluC-1	Csab	NA	NA	NA	NA	NA	NA	NA	NA	59	55	3327.7	TRUE
CAN10429.1	R.YLSQHIPPQDTFYK.W	422	435	1736.87	4.49	0	33875		24.6	NA	Trypsin	Vero-Trypsin-2	Csab	NA	NA	NA	NA	NA	NA	NA	NA	59	55	3327.7	TRUE
CAN10429.1	E.SIYPEKPDLE.F	453	462	1190.59	-7.34	2	9313		81.9	NA	Glu-C	Vero-GluC-2	Csab	NA	NA	NA	NA	NA	NA	NA	NA	59	55	3327.7	TRUE
CAN10429.1	E.YDFIDDCEE.K	603	611	1205.43	-3.38	4	1095	Carbamidomethyl: 7	40.4	NA	Glu-C	Vero-GluC-2	Csab	NA	NA	NA	NA	NA	NA	NA	NA	59	55	3327.7	TRUE
CAN10429.1	M.AEFNIDELLK.N	2	11	1233.62	-12.16	0	11647	Acetyl: 1	75.5	Acetyl	Trypsin	Vero-Trypsin-1	Csab	NA	NA	NA	NA	NA	NA	NA	NA	59	55	3327.7	TRUE
CAN10429.1	E.RYNYFNQNNE.I	514	523	1361.6	7.17	0	133721		50.5	NA	Glu-C	Vero-GluC-1	Csab	NA	NA	NA	NA	NA	NA	NA	NA	59	55	3327.7	TRUE
CAN10429.1	E.FYYKYKDQIFSE.V	482	493	1630.76	-11.64	1	897		75.9	NA	Glu-C	Vero-GluC-2	Csab	NA	NA	NA	NA	NA	NA	NA	NA	59	55	3327.7	TRUE
CAN10429.1	Y.KWNYY.I	435	439	773.361	-1.33	2	2009		27.7	NA	Chymotrypsin	Vero-Chymotypsin-1	Csab	NA	NA	NA	NA	NA	NA	NA	NA	59	55	3327.7	TRUE
CAN10429.1	R.ERYNYFNQNNEIIK.R	513	526	1844.9	6.36	1	19395		18.6	NA	Trypsin	Vero-Trypsin-2	Csab	NA	NA	NA	NA	NA	NA	NA	NA	59	55	3327.7	TRUE
CAN10429.1	K.KQLNNALEMLNVPDDTIR.V	635	652	2084.09	2.96	1	13333		70.2	NA	Trypsin	Vero-Trypsin-2	Csab	NA	NA	NA	NA	NA	NA	NA	NA	59	55	3327.7	TRUE
CAN10429.1	E.SELIKTKKQLNNALE.M	628	642	1728.98	-5.44	1	2207		91.9	NA	Glu-C	Vero-GluC-1	Csab	NA	NA	NA	NA	NA	NA	NA	NA	59	55	3327.7	TRUE
CAN10429.1	K.QLNNALEMLNVPDDTIR.V	636	652	1971.98	0.37	0	3136	Oxidation: 8	52.4	NA	Trypsin	Vero-Trypsin-2	Csab	NA	NA	NA	NA	NA	NA	NA	NA	59	55	3327.7	TRUE
CAN10429.1	Y.NSTFHTDSGIKGLL.S	569	582	1489.75	-7.01	2	1977		52.1	NA	Chymotrypsin	Vero-Chymotypsin-1	Csab	NA	NA	NA	NA	NA	NA	NA	NA	59	55	3327.7	TRUE
CAN10429.1	Y.TDLADPERIPL.H	347	357	1239.65	-6.38	1	13035		48.2	NA	Chymotrypsin	Vero-Chymotypsin-1	Csab	NA	NA	NA	NA	NA	NA	NA	NA	59	55	3327.7	TRUE
CAN10429.1	K.HMLENPR.A	402	408	912.423	-14.24	0	20485	Oxidation: 2	17.3	NA	Trypsin	Vero-Trypsin-2	Csab	NA	NA	NA	NA	NA	NA	NA	NA	59	55	3327.7	TRUE
CAN10429.1	E.LLKNVLEDPSTE.I	9	20	1357.71	-9.94	1	577		51.6	NA	Glu-C	Vero-GluC-1	Csab	NA	NA	NA	NA	NA	NA	NA	NA	59	55	3327.7	TRUE
CAN10429.1	Y.HKKAKNIQETGPDAPGLSIY.N	549	568	2167.17	7.85	1	2728		187.9	NA	Chymotrypsin	Vero-Chymotypsin-2	Csab	NA	NA	NA	NA	NA	NA	NA	NA	59	55	3327.7	TRUE
CAN10429.1	K.NIQETGPDAPGLSIYNSTFHTDSGIK.G	554	579	2762.33	2.87	0	11356		168.1	NA	Trypsin	Vero-Trypsin-2	Csab	NA	NA	NA	NA	NA	NA	NA	NA	59	55	3327.7	TRUE
CAN10429.1	R.VDMWVNNNNKLEK.E	653	665	1603.8	5.45	1	7496		57.8	NA	Trypsin	Vero-Trypsin-2	Csab	NA	NA	NA	NA	NA	NA	NA	NA	59	55	3327.7	TRUE
CAN10429.1	Y.LSQHIPPQDTFY.K	423	434	1445.68	-17.23	2	1885		29.5	NA	Chymotrypsin	Vero-Chymotypsin-2	Csab	NA	NA	NA	NA	NA	NA	NA	NA	59	55	3327.7	TRUE
CAN10429.1	E.MLNVPDDTIRVDMWVNNNNKLE.K	643	664	2630.26	-5.04	3	5015		63.8	NA	Glu-C	Vero-GluC-1	Csab	NA	NA	NA	NA	NA	NA	NA	NA	59	55	3327.7	TRUE
CAN10429.1	E.KASGNIKKARE.Y	592	602	1201.71	5.43	0	57754		78.3	NA	Glu-C	Vero-GluC-1	Csab	NA	NA	NA	NA	NA	NA	NA	NA	59	55	3327.7	TRUE
CAN10429.1	R.EYDFIDDCEEK.I	602	612	1462.57	0.43	0	6545	Carbamidomethyl: 8	60.3	NA	Trypsin	Vero-Trypsin-2	Csab	NA	NA	NA	NA	NA	NA	NA	NA	59	55	3327.7	TRUE
CAN10429.1	F.KNDSRVAF.C	40	47	936.494	4.06	0	64904		35	NA	Chymotrypsin	Vero-Chymotypsin-1	Csab	NA	NA	NA	NA	NA	NA	NA	NA	59	55	3327.7	TRUE
CAN10429.1	E.FAFIIYDVVDSSNQQKVDE.F	463	481	2217.05	-10.71	3	333		17.2	NA	Glu-C	Vero-GluC-1	Csab	NA	NA	NA	NA	NA	NA	NA	NA	59	55	3327.7	TRUE
CAN10429.1	E.LRAATESIYPEKPDLE.F	447	462	1831.93	-5.02	3	29583		73.1	NA	Glu-C	Vero-GluC-1	Csab	NA	NA	NA	NA	NA	NA	NA	NA	59	55	3327.7	TRUE
CAN10429.1	L.HIMQKTL.N	358	364	870.492	5.93	0	1449		45.8	NA	Chymotrypsin	Vero-Chymotypsin-2	Csab	NA	NA	NA	NA	NA	NA	NA	NA	59	55	3327.7	TRUE
CAN10429.1	R.VAFCSFTNLR.E	45	54	1214.6	1.95	0	528606	Carbamidomethyl: 4	77.4	NA	Trypsin	Vero-Trypsin-2	Csab	NA	NA	NA	NA	NA	NA	NA	NA	59	55	3327.7	TRUE
CAN10429.1	R.YNYFNQNNEIIKR.I	515	527	1715.87	9.62	1	57471		80.5	NA	Trypsin	Vero-Trypsin-1	Csab	NA	NA	NA	NA	NA	NA	NA	NA	59	55	3327.7	TRUE
CAN10429.1	E.KEILYTKAEL.-	665	674	1207.69	-3.07	2	1710		27.6	NA	Glu-C	Vero-GluC-1	Csab	NA	NA	NA	NA	NA	NA	NA	NA	59	55	3327.7	TRUE
CAN10429.1	E.MLNVPDDTIRVD.M	643	654	1387.69	-1.3	2	7043		46.7	NA	Glu-C	Vero-GluC-1	Csab	NA	NA	NA	NA	NA	NA	NA	NA	59	55	3327.7	TRUE
CAN10429.1	K.TTIDSFLR.E	137	144	952.513	2.96	0	29373		48.8	NA	Trypsin	Vero-Trypsin-1	Csab	NA	NA	NA	NA	NA	NA	NA	NA	59	55	3327.7	TRUE
CAN10429.1	K.ENLTPDEESELIK.T	620	632	1516.73	-6.09	0	501		19	NA	Trypsin	Vero-Trypsin-1	Csab	NA	NA	NA	NA	NA	NA	NA	NA	59	55	3327.7	TRUE
CAN10429.1	R.ILDRHEEDLK.I	528	537	1267.68	10.31	1	15428		31	NA	Trypsin	Vero-Trypsin-1	Csab	NA	NA	NA	NA	NA	NA	NA	NA	59	55	3327.7	TRUE
CAN10429.1	F.NTKITRY.L	416	422	895.513	14.95	0	128326		32.2	NA	Chymotrypsin	Vero-Chymotypsin-2	Csab	NA	NA	NA	NA	NA	NA	NA	NA	59	55	3327.7	TRUE
CAN10429.1	E.ILYTKAEL.-	667	674	950.55	-6.11	1	6466		46.8	NA	Glu-C	Vero-GluC-1	Csab	NA	NA	NA	NA	NA	NA	NA	NA	59	55	3327.7	TRUE
CAN10429.1	R.EYDFIDDCEEKIK.Q	602	614	1703.76	6.76	1	8408	Carbamidomethyl: 8	57.5	NA	Trypsin	Vero-Trypsin-2	Csab	NA	NA	NA	NA	NA	NA	NA	NA	59	55	3327.7	TRUE
CAN10429.1	K.QLNNALEMLNVPDDTIR.V	636	652	1956	8.47	0	13526		94.2	NA	Trypsin	Vero-Trypsin-1	Csab	NA	NA	NA	NA	NA	NA	NA	NA	59	55	3327.7	TRUE
CAN10429.1	Y.KQFKNDSRVAF.C	37	47	1339.7	-10.09	1	11905		30.9	NA	Chymotrypsin	Vero-Chymotypsin-1	Csab	NA	NA	NA	NA	NA	NA	NA	NA	59	55	3327.7	TRUE
CAN10429.1	K.VDEFYYK.Y	479	485	963.442	-3.74	0	32723		52.1	NA	Trypsin	Vero-Trypsin-2	Csab	NA	NA	NA	NA	NA	NA	NA	NA	59	55	3327.7	TRUE
CAN10429.1	E.AKTTIDSFLRE.H	135	145	1280.7	12.85	1	422124		56	NA	Glu-C	Vero-GluC-2	Csab	NA	NA	NA	NA	NA	NA	NA	NA	59	55	3327.7	TRUE
CAN10429.1	F.VFDPNLHAQSAY.T	148	159	1361.65	0.6	2	14620		70.2	NA	Chymotrypsin	Vero-Chymotypsin-1	Csab	NA	NA	NA	NA	NA	NA	NA	NA	59	55	3327.7	TRUE
CAN10429.1	R.YNYFNQNNEIIK.R	515	526	1559.75	-0.78	0	2510		56.6	NA	Trypsin	Vero-Trypsin-1	Csab	NA	NA	NA	NA	NA	NA	NA	NA	59	55	3327.7	TRUE
CAN10429.1	L.KNLEKASGNIKKAREY.D	588	603	1849.01	-12.73	1	7815		63.9	NA	Chymotrypsin	Vero-Chymotypsin-1	Csab	NA	NA	NA	NA	NA	NA	NA	NA	59	55	3327.7	TRUE
CAN10429.1	W.VNNNNKLEKEILY.T	657	669	1590.84	-7.12	2	15229		71.2	NA	Chymotrypsin	Vero-Chymotypsin-1	Csab	NA	NA	NA	NA	NA	NA	NA	NA	59	55	3327.7	TRUE
CAN10429.1	F.TNLREQY.I	51	57	923.453	-5.48	1	8064		18.8	NA	Chymotrypsin	Vero-Chymotypsin-1	Csab	NA	NA	NA	NA	NA	NA	NA	NA	59	55	3327.7	TRUE
CAN10429.1	R.AAAHILQNIELHQSIK.H	386	401	1785.98	-7.39	0	52459		102.7	NA	Trypsin	Vero-Trypsin-2	Csab	NA	NA	NA	NA	NA	NA	NA	NA	59	55	3327.7	TRUE
CAN10429.1	R.EQYIR.R	55	59	708.367	-1.13	0	1905		15.2	NA	Trypsin	Vero-Trypsin-1	Csab	NA	NA	NA	NA	NA	NA	NA	NA	59	55	3327.7	TRUE
CAN10429.1	E.TGPDAPGLSIYNSTFHTD.S	558	575	1892.86	-5.17	1	312		42.6	NA	Glu-C	Vero-GluC-1	Csab	NA	NA	NA	NA	NA	NA	NA	NA	59	55	3327.7	TRUE
CAN10429.1	K.WNYYIEDNYEELR.A	436	448	1806.81	9.28	0	167457		108.9	NA	Trypsin	Vero-Trypsin-2	Csab	NA	NA	NA	NA	NA	NA	NA	NA	59	55	3327.7	TRUE
CAN10429.1	K.AREYDFIDDCEEK.I	600	612	1689.73	11.76	1	12683	Carbamidomethyl: 10	31.5	NA	Trypsin	Vero-Trypsin-2	Csab	NA	NA	NA	NA	NA	NA	NA	NA	59	55	3327.7	TRUE
CAN10429.1	L.HIMQKTL.N	358	364	886.468	-15.56	0	2171	Oxidation: 3	33.3	NA	Chymotrypsin	Vero-Chymotypsin-2	Csab	NA	NA	NA	NA	NA	NA	NA	NA	59	55	3327.7	TRUE
CAN10431.1	R.KFCIPGDK.M	213	220	964.493	1.1	1	8055	Carbamidomethyl: 3	39.8	NA	Trypsin	Vero-Trypsin-2	Csab	NA	NA	NA	NA	NA	NA	NA	NA	74	71.1	4532	TRUE
CAN10431.1	K.VRPHTGTPTLGNK.L	77	89	1377.76	1.41	0	272158		60.8	NA	Trypsin	Vero-Trypsin-2	Csab	NA	NA	NA	NA	NA	NA	NA	NA	74	71.1	4532	TRUE
CAN10431.1	F.ALKPREEYQPSGHINVSRAREFY.I	585	607	2747.4	-1.17	3	10083		62.9	NA	Chymotrypsin	Vero-Chymotypsin-1	Csab	NA	NA	NA	NA	NA	NA	NA	NA	74	71.1	4532	TRUE
CAN10431.1	E.THLVHFNAHFKPYVPVGFE.Y	55	73	2239.13	-8.55	0	2038		68.1	NA	Glu-C	Vero-GluC-1	Csab	NA	NA	NA	NA	NA	NA	NA	NA	74	71.1	4532	TRUE
CAN10431.1	K.DLVNEFPGLFIR.Q	366	377	1419.75	-11.08	0	102274		93.8	NA	Trypsin	Vero-Trypsin-1	Csab	NA	NA	NA	NA	NA	NA	NA	NA	74	71.1	4532	TRUE
CAN10431.1	D.LHKPHQSKPILTDE.N	248	261	1642.89	-1.84	1	1039		29.6	NA	Glu-C	Vero-GluC-1	Csab	NA	NA	NA	NA	NA	NA	NA	NA	74	71.1	4532	TRUE
CAN10431.1	R.DTALPDACSSISDISPVTYPITLPIIK.N	512	538	2887.49	-2.17	0	56	Carbamidomethyl: 8	114.9	NA	Trypsin	Vero-Trypsin-1	Csab	NA	NA	NA	NA	NA	NA	NA	NA	74	71.1	4532	TRUE
CAN10431.1	E.NSHNIQTAGKQD.I	283	294	1312.62	-1.51	0	1947		34.7	NA	Glu-C	Vero-GluC-1	Csab	NA	NA	NA	NA	NA	NA	NA	NA	74	71.1	4532	TRUE
CAN10431.1	L.SQHFPENSHNIQTAGKQDITPITDATY.L	277	303	3013.44	3.02	0	2019		114	NA	Chymotrypsin	Vero-Chymotypsin-1	Csab	NA	NA	NA	NA	NA	NA	NA	NA	74	71.1	4532	TRUE
CAN10431.1	F.VTPEIHNLF.V	419	427	1069.57	5.36	1	467		39.9	NA	Chymotrypsin	Vero-Chymotypsin-2	Csab	NA	NA	NA	NA	NA	NA	NA	NA	74	71.1	4532	TRUE
CAN10431.1	F.NAHFKPYVPVGFEY.N	61	74	1667.81	-7.42	3	153		21.9	NA	Chymotrypsin	Vero-Chymotypsin-2	Csab	NA	NA	NA	NA	NA	NA	NA	NA	74	71.1	4532	TRUE
CAN10431.1	E.YQPSGHINVSRARE.F	592	605	1613.81	-4.59	0	19612		65.4	NA	Glu-C	Vero-GluC-1	Csab	NA	NA	NA	NA	NA	NA	NA	NA	74	71.1	4532	TRUE
CAN10431.1	F.IGLKPTWNISDQNPHQHRDW.H	468	487	2442.25	17.27	2	882		45.8	NA	Chymotrypsin	Vero-Chymotypsin-2	Csab	NA	NA	NA	NA	NA	NA	NA	NA	74	71.1	4532	TRUE
CAN10431.1	K.FGHVVNAIMQPTHHAEISFQDR.D	490	511	2534.24	-0.18	0	648		47.2	NA	Trypsin	Vero-Trypsin-1	Csab	NA	NA	NA	NA	NA	NA	NA	NA	74	71.1	4532	TRUE
CAN10431.1	W.NISDQNPHQHRDWHKF.G	475	490	2058.98	5.88	1	24120		76.2	NA	Chymotrypsin	Vero-Chymotypsin-1	Csab	NA	NA	NA	NA	NA	NA	NA	NA	74	71.1	4532	TRUE
CAN10431.1	F.ALKPREEYQPSGHINVSRAREF.Y	585	606	2584.35	5.4	2	39600		60.7	NA	Chymotrypsin	Vero-Chymotypsin-1	Csab	NA	NA	NA	NA	NA	NA	NA	NA	74	71.1	4532	TRUE
CAN10431.1	R.NVHYSCNGPQTPK.Y	309	321	1501.68	-0.14	0	8107	Carbamidomethyl: 6	61.5	NA	Trypsin	Vero-Trypsin-1	Csab	NA	NA	NA	NA	NA	NA	NA	NA	74	71.1	4532	TRUE
CAN10431.1	Y.YCEYPGERLY.E	179	188	1349.59	5.99	2	422759	Carbamidomethyl: 2	33.3	NA	Chymotrypsin	Vero-Chymotypsin-2	Csab	NA	NA	NA	NA	NA	NA	NA	NA	74	71.1	4532	TRUE
CAN10431.1	Y.NKVRPHTGTPTLGNKL.T	75	90	1733	7.97	1	2319		30.5	NA	Chymotrypsin	Vero-Chymotypsin-2	Csab	NA	NA	NA	NA	NA	NA	NA	NA	74	71.1	4532	TRUE
CAN10431.1	K.TPDDPGAMMITFALKPR.E	573	589	1876.92	-4.41	0	593	Oxidation: 8	89.9	NA	Trypsin	Vero-Trypsin-1	Csab	NA	NA	NA	NA	NA	NA	NA	NA	74	71.1	4532	TRUE
CAN10431.1	K.LASQKDLVNEFPGLFIR.Q	361	377	1947.08	6.67	1	198		15.5	NA	Trypsin	Vero-Trypsin-2	Csab	NA	NA	NA	NA	NA	NA	NA	NA	74	71.1	4532	TRUE
CAN10431.1	L.DIRRNVHY.S	305	312	1072.57	5.05	0	81324		37.7	NA	Chymotrypsin	Vero-Chymotypsin-2	Csab	NA	NA	NA	NA	NA	NA	NA	NA	74	71.1	4532	TRUE
CAN10431.1	E.NSHNIQTAGKQDITPITD.A	283	300	1952.97	3.48	1	262		133	NA	Glu-C	Vero-GluC-2	Csab	NA	NA	NA	NA	NA	NA	NA	NA	74	71.1	4532	TRUE
CAN10431.1	Y.TLVDPFGRPIVPGTKNAY.R	156	173	1945.05	-3.08	2	207051		83.5	NA	Chymotrypsin	Vero-Chymotypsin-1	Csab	NA	NA	NA	NA	NA	NA	NA	NA	74	71.1	4532	TRUE
CAN10431.1	K.QDITPITDATYLDIR.R	293	307	1734.88	-4.14	0	71860		128	NA	Trypsin	Vero-Trypsin-1	Csab	NA	NA	NA	NA	NA	NA	NA	NA	74	71.1	4532	TRUE
CAN10431.1	L.KWPIEY.M	460	465	835.434	-1.21	0	2935		39.4	NA	Chymotrypsin	Vero-Chymotypsin-1	Csab	NA	NA	NA	NA	NA	NA	NA	NA	74	71.1	4532	TRUE
CAN10431.1	K.TPDDPGAMMITFALKPR.E	573	589	1860.94	1.23	0	11131		131.4	NA	Trypsin	Vero-Trypsin-1	Csab	NA	NA	NA	NA	NA	NA	NA	NA	74	71.1	4532	TRUE
CAN10431.1	K.FCSSYIPFHYGGNAIK.T	557	572	1860.87	-1.04	0	218327	Carbamidomethyl: 2	99.1	NA	Trypsin	Vero-Trypsin-2	Csab	NA	NA	NA	NA	NA	NA	NA	NA	74	71.1	4532	TRUE
CAN10431.1	Y.LDIRRNVHY.S	304	312	1185.66	10.05	1	269068		37.7	NA	Chymotrypsin	Vero-Chymotypsin-1	Csab	NA	NA	NA	NA	NA	NA	NA	NA	74	71.1	4532	TRUE
CAN10431.1	R.FDVNGNSLDEYSSDVTTLVR.K	193	212	2231.03	-8.86	0	42886		163.7	NA	Trypsin	Vero-Trypsin-2	Csab	NA	NA	NA	NA	NA	NA	NA	NA	74	71.1	4532	TRUE
CAN10431.1	F.HYGGNAIKTPDDPGAMMITF.A	565	584	2167.93	-22.05	1	352	Oxidation: 16, 17	30.8	NA	Chymotrypsin	Vero-Chymotypsin-1	Csab	NA	NA	NA	NA	NA	NA	NA	NA	74	71.1	4532	TRUE
CAN10431.1	Y.ENVRFDVNGNSLDEYSSDVTTL.V	189	210	2474.17	16.35	3	1397		57.9	NA	Chymotrypsin	Vero-Chymotypsin-2	Csab	NA	NA	NA	NA	NA	NA	NA	NA	74	71.1	4532	TRUE
CAN10431.1	Y.VPVGFEY.N	68	74	810.391	-14.78	1	8700		53.9	NA	Chymotrypsin	Vero-Chymotypsin-1	Csab	NA	NA	NA	NA	NA	NA	NA	NA	74	71.1	4532	TRUE
CAN10431.1	K.NISVTAHGINLIDKFPSK.F	539	556	1954.07	-4.06	1	43840		51.9	NA	Trypsin	Vero-Trypsin-2	Csab	NA	NA	NA	NA	NA	NA	NA	NA	74	71.1	4532	TRUE
CAN10431.1	F.NAHFKPY.V	61	67	876.439	3.09	1	49986		45.1	NA	Chymotrypsin	Vero-Chymotypsin-1	Csab	NA	NA	NA	NA	NA	NA	NA	NA	74	71.1	4532	TRUE
CAN10431.1	L.ASQKDLVNEFPGLF.I	362	375	1564.77	-19.47	2	7176		81	NA	Chymotrypsin	Vero-Chymotypsin-1	Csab	NA	NA	NA	NA	NA	NA	NA	NA	74	71.1	4532	TRUE
CAN10431.1	R.EEYQPSGHINVSR.A	590	602	1515.72	-0.04	0	173763		107	NA	Trypsin	Vero-Trypsin-1	Csab	NA	NA	NA	NA	NA	NA	NA	NA	74	71.1	4532	TRUE
CAN10431.1	Y.SCNGPQTPKYYQPPLALW.I	313	330	2120	-13.89	4	507	Carbamidomethyl: 2	30.6	NA	Chymotrypsin	Vero-Chymotypsin-1	Csab	NA	NA	NA	NA	NA	NA	NA	NA	74	71.1	4532	TRUE
CAN10431.1	E.NDTQRTCSHTNPKFLSQHFPE.N	262	282	2544.16	-3.69	1	5635	Carbamidomethyl: 7	38.6	NA	Glu-C	Vero-GluC-1	Csab	NA	NA	NA	NA	NA	NA	NA	NA	74	71.1	4532	TRUE
CAN10431.1	L.KWPIEYMF.I	460	467	1129.52	-12.34	1	226	Oxidation: 7	22.1	NA	Chymotrypsin	Vero-Chymotypsin-2	Csab	NA	NA	NA	NA	NA	NA	NA	NA	74	71.1	4532	TRUE
CAN10431.1	Y.INNLFVTPEIHNLF.V	414	427	1670.86	-17.9	3	416		109.9	NA	Chymotrypsin	Vero-Chymotypsin-2	Csab	NA	NA	NA	NA	NA	NA	NA	NA	74	71.1	4532	TRUE
CAN10431.1	K.IILAQDLLNSR.I	19	29	1255.74	0.64	0	337384		83.5	NA	Trypsin	Vero-Trypsin-2	Csab	NA	NA	NA	NA	NA	NA	NA	NA	74	71.1	4532	TRUE
CAN10431.1	Y.RNLVYY.C	174	179	827.439	-1.78	2	230240		22.6	NA	Chymotrypsin	Vero-Chymotypsin-2	Csab	NA	NA	NA	NA	NA	NA	NA	NA	74	71.1	4532	TRUE
CAN10431.1	Y.KHLVGQEVSVEGTSGPL.L	225	241	1736.9	-8.58	1	2784		137.1	NA	Chymotrypsin	Vero-Chymotypsin-1	Csab	NA	NA	NA	NA	NA	NA	NA	NA	74	71.1	4532	TRUE
CAN10431.1	F.HYGGNAIKTPDDPGAMMITF.A	565	584	2135.98	-6.4	1	5867		144.3	NA	Chymotrypsin	Vero-Chymotypsin-1	Csab	NA	NA	NA	NA	NA	NA	NA	NA	74	71.1	4532	TRUE
CAN10431.1	F.GRPIVPGTKNAY.R	162	173	1272.71	5.1	0	10958		16.9	NA	Chymotrypsin	Vero-Chymotypsin-1	Csab	NA	NA	NA	NA	NA	NA	NA	NA	74	71.1	4532	TRUE
CAN10431.1	E.GTSGPLLCNIHD.L	236	247	1283.61	1.51	0	6003	Carbamidomethyl: 8	36.7	NA	Glu-C	Vero-GluC-1	Csab	NA	NA	NA	NA	NA	NA	NA	NA	74	71.1	4532	TRUE
CAN10431.1	K.FLSQHFPENSHNIQTAGK.Q	275	292	2055.02	9.63	0	157277		106	NA	Trypsin	Vero-Trypsin-2	Csab	NA	NA	NA	NA	NA	NA	NA	NA	74	71.1	4532	TRUE
CAN10431.1	E.NVRFDVNGNSLDE.Y	190	202	1478.69	2.08	2	195244		55.6	NA	Glu-C	Vero-GluC-2	Csab	NA	NA	NA	NA	NA	NA	NA	NA	74	71.1	4532	TRUE
CAN10431.1	R.NLVYYCEYPGER.L	175	186	1562.71	9.96	0	525931	Carbamidomethyl: 6	71.4	NA	Trypsin	Vero-Trypsin-1	Csab	NA	NA	NA	NA	NA	NA	NA	NA	74	71.1	4532	TRUE
CAN10431.1	Y.SCNGPQTPKYY.Q	313	323	1314.58	2.94	1	4383	Carbamidomethyl: 2	20	NA	Chymotrypsin	Vero-Chymotypsin-1	Csab	NA	NA	NA	NA	NA	NA	NA	NA	74	71.1	4532	TRUE
CAN10431.1	L.NSRISNIKNVNKSY.G	27	40	1636.88	3.16	0	7795		33	NA	Chymotrypsin	Vero-Chymotypsin-1	Csab	NA	NA	NA	NA	NA	NA	NA	NA	74	71.1	4532	TRUE
CAN10431.1	K.ADKIILAQDLLNSR.I	16	29	1569.89	-6.82	1	2460		53.5	NA	Trypsin	Vero-Trypsin-1	Csab	NA	NA	NA	NA	NA	NA	NA	NA	74	71.1	4532	TRUE
CAN10431.1	F.HYGGNAIKTPDDPGAMMITF.A	565	584	2151.96	-10.73	1	1518	Oxidation: 16	38.8	NA	Chymotrypsin	Vero-Chymotypsin-1	Csab	NA	NA	NA	NA	NA	NA	NA	NA	74	71.1	4532	TRUE
CAN10431.1	F.EYNKVRPHTGTPTLGNKLTF.G	73	92	2273.19	-8.12	3	8024		32.4	NA	Chymotrypsin	Vero-Chymotypsin-1	Csab	NA	NA	NA	NA	NA	NA	NA	NA	74	71.1	4532	TRUE
CAN10431.1	Y.GGNAIKTPDDPGAMMITF.A	567	584	1835.84	-12.39	0	139		35.7	NA	Chymotrypsin	Vero-Chymotypsin-1	Csab	NA	NA	NA	NA	NA	NA	NA	NA	74	71.1	4532	TRUE
CAN10431.1	Y.MFIGLKPTW.N	466	474	1092.57	-22.27	2	78		35	NA	Chymotrypsin	Vero-Chymotypsin-1	Csab	NA	NA	NA	NA	NA	NA	NA	NA	74	71.1	4532	TRUE
CAN10431.1	F.IRQSRF.I	376	381	806.468	6.54	0	347617		24.7	NA	Chymotrypsin	Vero-Chymotypsin-2	Csab	NA	NA	NA	NA	NA	NA	NA	NA	74	71.1	4532	TRUE
CAN10431.1	R.LYENVR.F	187	192	793.419	-1.53	0	168826		47.1	NA	Trypsin	Vero-Trypsin-2	Csab	NA	NA	NA	NA	NA	NA	NA	NA	74	71.1	4532	TRUE
CAN10431.1	F.GERFITIKL.A	353	361	1076.65	3.34	1	1222		18.6	NA	Chymotrypsin	Vero-Chymotypsin-1	Csab	NA	NA	NA	NA	NA	NA	NA	NA	74	71.1	4532	TRUE
CAN10431.1	K.FCIPGDK.M	214	220	836.388	-11.15	0	1003	Carbamidomethyl: 2	22.5	NA	Trypsin	Vero-Trypsin-2	Csab	NA	NA	NA	NA	NA	NA	NA	NA	74	71.1	4532	TRUE
CAN10431.1	W.NISDQNPHQHRDW.H	475	487	1646.72	-15.74	0	9986		71.3	NA	Chymotrypsin	Vero-Chymotypsin-1	Csab	NA	NA	NA	NA	NA	NA	NA	NA	74	71.1	4532	TRUE
CAN10431.1	M.ASGGAFCLIANDGKADK.I	2	18	1736.82	-5.19	1	7213	Carbamidomethyl: 7; Acetyl: 1	74.6	Acetyl	Trypsin	Vero-Trypsin-2	Csab	NA	NA	NA	NA	NA	NA	NA	NA	74	71.1	4532	TRUE
CAN10431.1	F.CLIANDGKADKIILAQDLL.N	8	26	2084.12	-8.27	3	345	Carbamidomethyl: 1	17.2	NA	Chymotrypsin	Vero-Chymotypsin-1	Csab	NA	NA	NA	NA	NA	NA	NA	NA	74	71.1	4532	TRUE
CAN10431.1	K.QDITPITDATYLDIRR.N	293	308	1890.98	-7.16	1	9666		33.8	NA	Trypsin	Vero-Trypsin-2	Csab	NA	NA	NA	NA	NA	NA	NA	NA	74	71.1	4532	TRUE
CAN10431.1	M.ASGGAFCLIANDGKADKIILAQD.L	2	24	2390.18	-8.04	2	496	Carbamidomethyl: 7; Acetyl: 1	67.9	Acetyl	Glu-C	Vero-GluC-2	Csab	NA	NA	NA	NA	NA	NA	NA	NA	74	71.1	4532	TRUE
CAN10431.1	Y.GKPDPEPTLSQIEETHLVHF.N	41	60	2274.12	-6.62	2	686		99.2	NA	Chymotrypsin	Vero-Chymotypsin-2	Csab	NA	NA	NA	NA	NA	NA	NA	NA	74	71.1	4532	TRUE
CAN10431.1	M.ASGGAFCLIANDGK.A	2	15	1422.67	-1.53	0	30275	Carbamidomethyl: 7; Acetyl: 1	102.2	Acetyl	Trypsin	Vero-Trypsin-2	Csab	NA	NA	NA	NA	NA	NA	NA	NA	74	71.1	4532	TRUE
CAN10431.1	Y.NKVRPHTGTPTLGNKLTF.G	75	92	1981.12	10.02	2	18385		100.7	NA	Chymotrypsin	Vero-Chymotypsin-2	Csab	NA	NA	NA	NA	NA	NA	NA	NA	74	71.1	4532	TRUE
CAN10431.1	L.KWPIEYMF.I	460	467	1113.54	-4.19	1	3828		43.4	NA	Chymotrypsin	Vero-Chymotypsin-1	Csab	NA	NA	NA	NA	NA	NA	NA	NA	74	71.1	4532	TRUE
CAN10431.1	Y.CEYPGERLY.E	180	188	1186.53	5.45	1	122418	Carbamidomethyl: 1	31	NA	Chymotrypsin	Vero-Chymotypsin-2	Csab	NA	NA	NA	NA	NA	NA	NA	NA	74	71.1	4532	TRUE
CAN10431.1	L.VYYCEYPGERLY.E	177	188	1611.71	-5.81	3	19177	Carbamidomethyl: 4	43.5	NA	Chymotrypsin	Vero-Chymotypsin-2	Csab	NA	NA	NA	NA	NA	NA	NA	NA	74	71.1	4532	TRUE
CAN10431.1	K.YYQPPLALWIK.L	322	332	1391.78	7.19	0	12866		64.1	NA	Trypsin	Vero-Trypsin-1	Csab	NA	NA	NA	NA	NA	NA	NA	NA	74	71.1	4532	TRUE
CAN10431.1	F.CIPGDKMTGY.K	215	224	1141.51	4.84	0	4202	Carbamidomethyl: 1	38.2	NA	Chymotrypsin	Vero-Chymotypsin-1	Csab	NA	NA	NA	NA	NA	NA	NA	NA	74	71.1	4532	TRUE
CAN10432.1	L.INDQLKIIDTLL.L	19	30	1398.82	3.06	2	2868		15.9	NA	Chymotrypsin	Vero-Chymotypsin-2	Csab	NA	NA	NA	NA	NA	NA	NA	NA	6	50.4	251	TRUE
CAN10432.1	M.AVYAKDLDNNKE.L	2	13	1421.69	-1.49	2	3863	Acetyl: 1	74.1	Acetyl	Glu-C	Vero-GluC-2	Csab	NA	NA	NA	NA	NA	NA	NA	NA	6	50.4	251	TRUE
CAN10432.1	K.IIDTLLLAEK.K	25	34	1128.68	-8.41	0	75		22.5	NA	Trypsin	Vero-Trypsin-1	Csab	NA	NA	NA	NA	NA	NA	NA	NA	6	50.4	251	TRUE
CAN10432.1	K.NFLVYELPAPFDFSSGDPLASQR.D	36	58	2570.29	11.65	0	1426		30.6	NA	Trypsin	Vero-Trypsin-1	Csab	NA	NA	NA	NA	NA	NA	NA	NA	6	50.4	251	TRUE
CAN10432.1	L.LAEKKNFLVY.E	31	40	1224.69	-7.34	3	1122		46	NA	Chymotrypsin	Vero-Chymotypsin-1	Csab	NA	NA	NA	NA	NA	NA	NA	NA	6	50.4	251	TRUE
CAN10432.1	E.KAFYCKFLE.S	115	123	1205.61	5.32	0	1399	Carbamidomethyl: 5	23.6	NA	Glu-C	Vero-GluC-1	Csab	NA	NA	NA	NA	NA	NA	NA	NA	6	50.4	251	TRUE
CAN10432.1	R.MHFIQDEEK.A	107	115	1176.54	7.6	0	2976		38.4	NA	Trypsin	Vero-Trypsin-2	Csab	NA	NA	NA	NA	NA	NA	NA	NA	6	50.4	251	TRUE
CAN10434.1	Y.NLLQKGPEDPFTAY.N	387	400	1592.78	-8.37	3	693		50.6	NA	Chymotrypsin	Vero-Chymotypsin-1	Csab	NA	NA	NA	NA	NA	NA	NA	NA	11	25.5	543.1	TRUE
CAN10434.1	L.ACNSSSRNDRGY.S	154	165	1386.58	0.86	0	6247	Carbamidomethyl: 2	31.3	NA	Chymotrypsin	Vero-Chymotypsin-2	Csab	NA	NA	NA	NA	NA	NA	NA	NA	11	25.5	543.1	TRUE
CAN10434.1	K.GPEDPFTAYNEIHETLK.K	392	408	1960.94	4.46	0	5158		26.7	NA	Trypsin	Vero-Trypsin-2	Csab	NA	NA	NA	NA	NA	NA	NA	NA	11	25.5	543.1	TRUE
CAN10434.1	E.QANLEELE.K	27	34	945.462	9.66	2	519		16.4	NA	Glu-C	Vero-GluC-2	Csab	NA	NA	NA	NA	NA	NA	NA	NA	11	25.5	543.1	TRUE
CAN10434.1	R.LINHLR.S	214	219	765.475	2.93	0	10241		20.1	NA	Trypsin	Vero-Trypsin-2	Csab	NA	NA	NA	NA	NA	NA	NA	NA	11	25.5	543.1	TRUE
CAN10434.1	R.GLEIVFDGTR.E	305	314	1106.58	-3.39	0	10015		28.4	NA	Trypsin	Vero-Trypsin-2	Csab	NA	NA	NA	NA	NA	NA	NA	NA	11	25.5	543.1	TRUE
CAN10434.1	K.GPEDPFTAYNEIHETLKK.N	392	409	2089.01	-7.13	1	5196		62.9	NA	Trypsin	Vero-Trypsin-2	Csab	NA	NA	NA	NA	NA	NA	NA	NA	11	25.5	543.1	TRUE
CAN10434.1	E.KQVMGKQQSFPTDHFDEE.L	35	52	2151	9.25	3	22035		155	NA	Glu-C	Vero-GluC-2	Csab	NA	NA	NA	NA	NA	NA	NA	NA	11	25.5	543.1	TRUE
CAN10434.1	E.KQVMGKQQSFPTDHFDEE.L	35	52	2166.99	5.5	3	279	Oxidation: 4	61.3	NA	Glu-C	Vero-GluC-2	Csab	NA	NA	NA	NA	NA	NA	NA	NA	11	25.5	543.1	TRUE
CAN10434.1	R.YSSIAEEILIGLAR.G	291	304	1534.86	9.35	0	1124		59	NA	Trypsin	Vero-Trypsin-1	Csab	NA	NA	NA	NA	NA	NA	NA	NA	11	25.5	543.1	TRUE
CAN10434.1	F.LNYRPDYTGLHNTF.M	319	332	1710.81	-5.16	4	3436		31.5	NA	Chymotrypsin	Vero-Chymotypsin-2	Csab	NA	NA	NA	NA	NA	NA	NA	NA	11	25.5	543.1	TRUE
CAN10435.1	K.FVPTYMR.E	74	80	913.465	5.53	0	10805		25.6	NA	Trypsin	Vero-Trypsin-1	Csab	NA	NA	NA	NA	NA	NA	NA	NA	5	23.4	157.1	TRUE
CAN10435.1	E.SISSKHIFI.-	167	175	1031.6	9.18	0	2011		41.3	NA	Glu-C	Vero-GluC-2	Csab	NA	NA	NA	NA	NA	NA	NA	NA	5	23.4	157.1	TRUE
CAN10435.1	Y.VDVHYTEPKRW.E	105	115	1429.72	0.17	1	1174		27.9	NA	Chymotrypsin	Vero-Chymotypsin-1	Csab	NA	NA	NA	NA	NA	NA	NA	NA	5	23.4	157.1	TRUE
CAN10435.1	E.LHTLEE.S	161	166	741.377	-1.57	1	3337		21.7	NA	Glu-C	Vero-GluC-2	Csab	NA	NA	NA	NA	NA	NA	NA	NA	5	23.4	157.1	TRUE
CAN10435.1	K.WVTHSSFK.C	53	60	991.508	7.93	0	1783		40.7	NA	Trypsin	Vero-Trypsin-1	Csab	NA	NA	NA	NA	NA	NA	NA	NA	5	23.4	157.1	TRUE
CAN10436.1	R.INVFLK.G	218	223	733.461	0.55	0	3258		20	NA	Trypsin	Vero-Trypsin-1	Csab	NA	NA	NA	NA	NA	NA	NA	NA	2	9.5	78.7	TRUE
CAN10436.1	R.VIIHLK.K	172	177	722.478	-20.17	0	848		29.5	NA	Trypsin	Vero-Trypsin-2	Csab	NA	NA	NA	NA	NA	NA	NA	NA	2	9.5	78.7	TRUE
CAN10436.1	K.ALNCNFGHQCLPGYESLIK.T	50	68	2221.05	-0.11	0	2184	Carbamidomethyl: 4, 10	29.1	NA	Trypsin	Vero-Trypsin-2	Csab	NA	NA	NA	NA	NA	NA	NA	NA	2	9.5	78.7	TRUE
CAN10438.1	-.MDFQNDFLTNPLR.V	1	13	1652.78	3.57	0	12639	Acetyl: 1	77.5	Acetyl	Trypsin	Vero-Trypsin-2	Csab	NA	NA	NA	NA	NA	NA	NA	NA	5	3.9	179.5	TRUE
CAN10438.1	R.HPLNYCLPCCQK.T	712	723	1589.7	-2.57	0	402	Carbamidomethyl: 6, 9, 10	16.7	NA	Trypsin	Vero-Trypsin-2	Csab	NA	NA	NA	NA	NA	NA	NA	NA	5	3.9	179.5	TRUE
CAN10438.1	L.RALQEQDPDLY.D	630	640	1347.67	10.01	2	5633		30.9	NA	Chymotrypsin	Vero-Chymotypsin-2	Csab	NA	NA	NA	NA	NA	NA	NA	NA	5	3.9	179.5	TRUE
CAN10438.1	L.KVLQKNIF.N	NA	NA	989.613	-1.03	1	3887		21.1	NA	Chymotrypsin	Vero-Chymotypsin-1	Csab	NA	NA	NA	NA	NA	NA	NA	NA	5	3.9	179.5	TRUE
CAN10438.1	L.RPTQIASF.E	NA	NA	919.513	14.74	0	1590		15.1	NA	Chymotrypsin	Vero-Chymotypsin-1	Csab	NA	NA	NA	NA	NA	NA	NA	NA	5	3.9	179.5	TRUE
CAN10438.1	R.WETIYGGR.N	558	565	981.48	0.75	0	1413		18.2	NA	Trypsin	Vero-Trypsin-2	Csab	NA	NA	NA	NA	NA	NA	NA	NA	5	3.9	179.5	TRUE
CAN10439.1	R.FINENEEFQPPDNVSNKDEYAQR.R	955	977	2783.25	-2.64	1	4441		57.1	NA	Trypsin	Vero-Trypsin-2	Csab	NA	NA	NA	NA	NA	NA	NA	NA	13	14	398.4	TRUE
CAN10439.1	R.LVEGWFVR.H	564	571	1005.54	-9.95	0	1111		22.1	NA	Trypsin	Vero-Trypsin-1	Csab	NA	NA	NA	NA	NA	NA	NA	NA	13	14	398.4	TRUE
CAN10439.1	R.IACSTIAR.G	480	487	891.477	5.83	0	3070	Carbamidomethyl: 3	16.4	NA	Trypsin	Vero-Trypsin-2	Csab	NA	NA	NA	NA	NA	NA	NA	NA	13	14	398.4	TRUE
CAN10439.1	K.EFAPYIR.I	117	123	895.466	-1.1	0	3188		21.7	NA	Trypsin	Vero-Trypsin-2	Csab	NA	NA	NA	NA	NA	NA	NA	NA	13	14	398.4	TRUE
CAN10439.1	F.SRWAPDICTGF.N	284	294	1309.59	-10.24	1	258	Carbamidomethyl: 8	19.2	NA	Chymotrypsin	Vero-Chymotypsin-2	Csab	NA	NA	NA	NA	NA	NA	NA	NA	13	14	398.4	TRUE
CAN10439.1	K.AITYLNNMGYNTAADDTTCYYR.M	135	156	2591.11	-2.49	0	111	Carbamidomethyl: 19	29.3	NA	Trypsin	Vero-Trypsin-1	Csab	NA	NA	NA	NA	NA	NA	NA	NA	13	14	398.4	TRUE
CAN10439.1	K.SLLTAENIAYER.L	88	99	1379.71	-4.29	0	17395		19.6	NA	Trypsin	Vero-Trypsin-2	Csab	NA	NA	NA	NA	NA	NA	NA	NA	13	14	398.4	TRUE
CAN10439.1	R.ENPVITQR.V	14	21	956.518	2.45	0	5060		24.3	NA	Trypsin	Vero-Trypsin-2	Csab	NA	NA	NA	NA	NA	NA	NA	NA	13	14	398.4	TRUE
CAN10439.1	E.RLETLTQRPVMGYREKE.K	99	115	2106.1	-4.34	2	697		15.1	NA	Glu-C	Vero-GluC-2	Csab	NA	NA	NA	NA	NA	NA	NA	NA	13	14	398.4	TRUE
CAN10439.1	K.ECIHESHPGFK.E	608	618	1340.61	1.91	0	230	Carbamidomethyl: 2	26.1	NA	Trypsin	Vero-Trypsin-2	Csab	NA	NA	NA	NA	NA	NA	NA	NA	13	14	398.4	TRUE
CAN10439.1	K.HYEQLCHEK.V	716	724	1243.55	-2.71	0	2096	Carbamidomethyl: 6	21.2	NA	Trypsin	Vero-Trypsin-2	Csab	NA	NA	NA	NA	NA	NA	NA	NA	13	14	398.4	TRUE
CAN10439.1	K.AVQIFMSR.M	864	871	951.5	-8.74	0	474		18.2	NA	Trypsin	Vero-Trypsin-1	Csab	NA	NA	NA	NA	NA	NA	NA	NA	13	14	398.4	TRUE
CAN10439.1	K.HGAAASQFAEPEPGER.F	882	897	1653.76	-1.2	0	15777		86.9	NA	Trypsin	Vero-Trypsin-2	Csab	NA	NA	NA	NA	NA	NA	NA	NA	13	14	398.4	TRUE
CAN10439.1	F.DIQGHRTDSSRKGDKMEY.V	910	927	2122.99	-1.36	0	253		21.2	NA	Chymotrypsin	Vero-Chymotypsin-1	Csab	NA	NA	NA	NA	NA	NA	NA	NA	13	14	398.4	TRUE
CAN10440.1	K.GLENLDETAFLANHK.G	88	102	1671.85	9.75	0	1719		101.9	NA	Trypsin	Vero-Trypsin-1	Csab	NA	NA	NA	NA	NA	NA	NA	NA	13	56.9	556.8	TRUE
CAN10440.1	Y.MEKTDLEPEVKKNHRKW.A	58	74	2168.13	1.22	1	827		28.9	NA	Chymotrypsin	Vero-Chymotypsin-1	Csab	NA	NA	NA	NA	NA	NA	NA	NA	13	56.9	556.8	TRUE
CAN10440.1	F.KEFLKKY.-	117	123	955.556	-5.75	2	1400		20.6	NA	Chymotrypsin	Vero-Chymotypsin-1	Csab	NA	NA	NA	NA	NA	NA	NA	NA	13	56.9	556.8	TRUE
CAN10440.1	Y.DHNEYMEKTDLEPEVKKNHRKW.A	53	74	2826.38	4.48	2	673		36.4	NA	Chymotrypsin	Vero-Chymotypsin-1	Csab	NA	NA	NA	NA	NA	NA	NA	NA	13	56.9	556.8	TRUE
CAN10440.1	E.KTDLEPE.V	60	66	831.421	13.87	1	583		25	NA	Glu-C	Vero-GluC-1	Csab	NA	NA	NA	NA	NA	NA	NA	NA	13	56.9	556.8	TRUE
CAN10440.1	K.KYDHNEYMEK.T	51	60	1356.59	-2.08	1	1798		46.4	NA	Trypsin	Vero-Trypsin-2	Csab	NA	NA	NA	NA	NA	NA	NA	NA	13	56.9	556.8	TRUE
CAN10440.1	K.YDHNEYMEK.T	52	60	1228.49	0.58	0	2321		31.6	NA	Trypsin	Vero-Trypsin-2	Csab	NA	NA	NA	NA	NA	NA	NA	NA	13	56.9	556.8	TRUE
CAN10440.1	K.WANEAEHLISSSVK.G	74	87	1570.8	9.21	0	7023		66.3	NA	Trypsin	Vero-Trypsin-1	Csab	NA	NA	NA	NA	NA	NA	NA	NA	13	56.9	556.8	TRUE
CAN10440.1	F.LANHKGHGF.R	98	106	980.511	5.45	1	3506		53.7	NA	Chymotrypsin	Vero-Chymotypsin-2	Csab	NA	NA	NA	NA	NA	NA	NA	NA	13	56.9	556.8	TRUE
CAN10440.1	E.VKKNHRKWANE.A	67	77	1409.79	6.55	0	2669		22.9	NA	Glu-C	Vero-GluC-1	Csab	NA	NA	NA	NA	NA	NA	NA	NA	13	56.9	556.8	TRUE
CAN10440.1	R.KWANEAEHLISSSVK.G	73	87	1698.87	-7.69	1	3419		35.6	NA	Trypsin	Vero-Trypsin-2	Csab	NA	NA	NA	NA	NA	NA	NA	NA	13	56.9	556.8	TRUE
CAN10440.1	F.EHAKSLF.K	110	116	831.447	12.68	1	1316		28.1	NA	Chymotrypsin	Vero-Chymotypsin-2	Csab	NA	NA	NA	NA	NA	NA	NA	NA	13	56.9	556.8	TRUE
CAN10440.1	E.HAKSLFKE.F	111	118	959.533	1.66	0	9541		59.4	NA	Glu-C	Vero-GluC-2	Csab	NA	NA	NA	NA	NA	NA	NA	NA	13	56.9	556.8	TRUE
CAN10441.1	K.TVMMYNENTFGGVNLISENR.D	NA	NA	2289.06	-3.16	0	190		38.7	NA	Trypsin	Vero-Trypsin-1	Csab	NA	NA	NA	NA	NA	NA	NA	NA	178	58.6	9029.3	TRUE
CAN10441.1	R.LRDALSR.I	428	434	830.484	-0.8	1	7204		23.6	NA	Trypsin	Vero-Trypsin-2	Csab	NA	NA	NA	NA	NA	NA	NA	NA	178	58.6	9029.3	TRUE
CAN10441.1	K.QPIEDILK.D	88	95	955.542	-4.33	0	1966		21.9	NA	Trypsin	Vero-Trypsin-2	Csab	NA	NA	NA	NA	NA	NA	NA	NA	178	58.6	9029.3	TRUE
CAN10441.1	K.SIIEWLR.E	NA	NA	916.516	-9.36	0	1251		20.7	NA	Trypsin	Vero-Trypsin-2	Csab	NA	NA	NA	NA	NA	NA	NA	NA	178	58.6	9029.3	TRUE
CAN10441.1	Y.NKEPLMPFSLSLY.Y	NA	NA	1538.82	15.38	4	30204		16.4	NA	Chymotrypsin	Vero-Chymotypsin-1	Csab	NA	NA	NA	NA	NA	NA	NA	NA	178	58.6	9029.3	TRUE
CAN10441.1	F.GVITRTEWEKF.Q	NA	NA	1365.72	2.39	1	2773		36.5	NA	Chymotrypsin	Vero-Chymotypsin-1	Csab	NA	NA	NA	NA	NA	NA	NA	NA	178	58.6	9029.3	TRUE
CAN10441.1	K.NLYDSCSR.L	486	493	1014.43	-2.1	0	28470	Carbamidomethyl: 6	25.6	NA	Trypsin	Vero-Trypsin-2	Csab	NA	NA	NA	NA	NA	NA	NA	NA	178	58.6	9029.3	TRUE
CAN10441.1	Y.TNAAAREERETF.L	452	463	1394.68	9.78	0	39144		46.8	NA	Chymotrypsin	Vero-Chymotypsin-2	Csab	NA	NA	NA	NA	NA	NA	NA	NA	178	58.6	9029.3	TRUE
CAN10441.1	K.HGAISEIRNPGLVVK.E	NA	NA	1589.91	-3.49	1	20026		35.2	NA	Trypsin	Vero-Trypsin-2	Csab	NA	NA	NA	NA	NA	NA	NA	NA	178	58.6	9029.3	TRUE
CAN10441.1	Y.GFSITGPSETFSDKQYDSDIRIL.-	NA	NA	2576.25	-0.15	3	1475		29.1	NA	Chymotrypsin	Vero-Chymotypsin-1	Csab	NA	NA	NA	NA	NA	NA	NA	NA	178	58.6	9029.3	TRUE
CAN10441.1	R.TFLETLER.Y	NA	NA	1008.53	-9.23	0	33891		50.1	NA	Trypsin	Vero-Trypsin-2	Csab	NA	NA	NA	NA	NA	NA	NA	NA	178	58.6	9029.3	TRUE
CAN10441.1	R.IVQEAR.T	NA	NA	715.415	7.75	0	446352		20.7	NA	Trypsin	Vero-Trypsin-2	Csab	NA	NA	NA	NA	NA	NA	NA	NA	178	58.6	9029.3	TRUE
CAN10441.1	E.IRQLIKE.I	967	973	899.562	-5.87	0	4010		27.8	NA	Glu-C	Vero-GluC-1	Csab	NA	NA	NA	NA	NA	NA	NA	NA	178	58.6	9029.3	TRUE
CAN10441.1	K.EINVIYQHFNLEYGEQEATKK.A	973	993	2553.27	5.02	1	2507		53.8	NA	Trypsin	Vero-Trypsin-2	Csab	NA	NA	NA	NA	NA	NA	NA	NA	178	58.6	9029.3	TRUE
CAN10441.1	Y.ITEQNREEGPW.S	NA	NA	1358.64	6.55	0	21159		40.2	NA	Chymotrypsin	Vero-Chymotypsin-1	Csab	NA	NA	NA	NA	NA	NA	NA	NA	178	58.6	9029.3	TRUE
CAN10441.1	R.TYANVNDAANNLR.R	NA	NA	1435.69	-0.27	0	84433		105.7	NA	Trypsin	Vero-Trypsin-2	Csab	NA	NA	NA	NA	NA	NA	NA	NA	178	58.6	9029.3	TRUE
CAN10441.1	L.YGTRKLLGNDPVQLSDMPGVQL.I	NA	NA	2401.22	-12.57	4	1137		21.5	NA	Chymotrypsin	Vero-Chymotypsin-1	Csab	NA	NA	NA	NA	NA	NA	NA	NA	178	58.6	9029.3	TRUE
CAN10441.1	E.NDVRLSRVYPDPTTNATAPQDQNLVTE.T	NA	NA	3014.48	-1.3	2	10986		67.9	NA	Glu-C	Vero-GluC-2	Csab	NA	NA	NA	NA	NA	NA	NA	NA	178	58.6	9029.3	TRUE
CAN10441.1	F.VNEINRRF.G	999	NA	1047.58	6.83	0	18644		22.2	NA	Chymotrypsin	Vero-Chymotypsin-1	Csab	NA	NA	NA	NA	NA	NA	NA	NA	178	58.6	9029.3	TRUE
CAN10441.1	R.ETFLTQFMLVK.N	461	471	1356.69	-21.67	0	1525		35.7	NA	Trypsin	Vero-Trypsin-1	Csab	NA	NA	NA	NA	NA	NA	NA	NA	178	58.6	9029.3	TRUE
CAN10441.1	F.SGGGYFNGGGDKNPVQHIKDY.H	36	56	2210.05	10.1	2	418		64	NA	Chymotrypsin	Vero-Chymotypsin-2	Csab	NA	NA	NA	NA	NA	NA	NA	NA	178	58.6	9029.3	TRUE
CAN10441.1	Y.LKNITKTF.V	651	658	964.583	-0.02	1	539		24.4	NA	Chymotrypsin	Vero-Chymotypsin-1	Csab	NA	NA	NA	NA	NA	NA	NA	NA	178	58.6	9029.3	TRUE
CAN10441.1	E.YLDVHGSIENTLE.N	169	181	1489.7	-8.08	2	170		51.4	NA	Glu-C	Vero-GluC-1	Csab	NA	NA	NA	NA	NA	NA	NA	NA	178	58.6	9029.3	TRUE
CAN10441.1	R.ANLIDWLGR.K	NA	NA	1057.57	-8.16	0	34315		72.8	NA	Trypsin	Vero-Trypsin-2	Csab	NA	NA	NA	NA	NA	NA	NA	NA	178	58.6	9029.3	TRUE
CAN10441.1	E.MFEDPSLQQE.L	NA	NA	1239.51	-4.82	1	201	Oxidation: 1	31.2	NA	Glu-C	Vero-GluC-1	Csab	NA	NA	NA	NA	NA	NA	NA	NA	178	58.6	9029.3	TRUE
CAN10441.1	K.LLGNDPVQLSDMPGVQLIMK.N	NA	NA	2168.12	-12.9	0	417		33.8	NA	Trypsin	Vero-Trypsin-2	Csab	NA	NA	NA	NA	NA	NA	NA	NA	178	58.6	9029.3	TRUE
CAN10441.1	R.IGDMLGGEELR.Q	769	779	1189.59	-0.71	0	75475		67	NA	Trypsin	Vero-Trypsin-2	Csab	NA	NA	NA	NA	NA	NA	NA	NA	178	58.6	9029.3	TRUE
CAN10441.1	R.FYDAPSGK.I	NA	NA	884.419	4.51	0	890		45.9	NA	Trypsin	Vero-Trypsin-1	Csab	NA	NA	NA	NA	NA	NA	NA	NA	178	58.6	9029.3	TRUE
CAN10441.1	E.LSQFRNVLVSPDHIINPSITE.Y	NA	NA	2379.24	-11.83	1	3449		19.3	NA	Glu-C	Vero-GluC-1	Csab	NA	NA	NA	NA	NA	NA	NA	NA	178	58.6	9029.3	TRUE
CAN10441.1	E.KTPLDRRIE.A	372	380	1127.66	1.97	1	89780		30.5	NA	Glu-C	Vero-GluC-2	Csab	NA	NA	NA	NA	NA	NA	NA	NA	178	58.6	9029.3	TRUE
CAN10441.1	R.TNNAQEENTLSYWDNMAPR.T	NA	NA	2254	9.5	0	11238		109.9	NA	Trypsin	Vero-Trypsin-1	Csab	NA	NA	NA	NA	NA	NA	NA	NA	178	58.6	9029.3	TRUE
CAN10441.1	L.KNLNQSEIGGQRVAL.A	807	821	1626.91	8.58	1	52688		93.6	NA	Chymotrypsin	Vero-Chymotypsin-2	Csab	NA	NA	NA	NA	NA	NA	NA	NA	178	58.6	9029.3	TRUE
CAN10441.1	R.AEYLDVHGSIENTLENIK.L	167	184	2045.01	-5.83	0	12545		97.8	NA	Trypsin	Vero-Trypsin-2	Csab	NA	NA	NA	NA	NA	NA	NA	NA	178	58.6	9029.3	TRUE
CAN10441.1	R.EQLVSMR.R	NA	NA	862.445	-0.45	0	3245		16.3	NA	Trypsin	Vero-Trypsin-1	Csab	NA	NA	NA	NA	NA	NA	NA	NA	178	58.6	9029.3	TRUE
CAN10441.1	D.LVQKFRKQLSE.M	NA	NA	1375.81	2.36	0	13002		24.1	NA	Glu-C	Vero-GluC-1	Csab	NA	NA	NA	NA	NA	NA	NA	NA	178	58.6	9029.3	TRUE
CAN10441.1	Y.SNLTHNKQEF.Q	560	569	1217.59	-2.15	1	981		32.1	NA	Chymotrypsin	Vero-Chymotypsin-1	Csab	NA	NA	NA	NA	NA	NA	NA	NA	178	58.6	9029.3	TRUE
CAN10441.1	R.VNDALSTR.W	839	846	875.46	2.4	0	25300		37.5	NA	Trypsin	Vero-Trypsin-2	Csab	NA	NA	NA	NA	NA	NA	NA	NA	178	58.6	9029.3	TRUE
CAN10441.1	Y.RALEGLDLY.L	642	650	1049.55	-11.33	3	16588		22.9	NA	Chymotrypsin	Vero-Chymotypsin-1	Csab	NA	NA	NA	NA	NA	NA	NA	NA	178	58.6	9029.3	TRUE
CAN10441.1	F.EQYGRVF.S	NA	NA	898.441	-0.74	1	21633		29.5	NA	Chymotrypsin	Vero-Chymotypsin-2	Csab	NA	NA	NA	NA	NA	NA	NA	NA	178	58.6	9029.3	TRUE
CAN10441.1	F.NERHKILENSCAKKGGDEEKTPL.D	353	375	2653.34	2.71	1	2005	Carbamidomethyl: 11	106.8	NA	Chymotrypsin	Vero-Chymotypsin-1	Csab	NA	NA	NA	NA	NA	NA	NA	NA	178	58.6	9029.3	TRUE
CAN10441.1	L.NIPNRPPMNTREF.M	NA	NA	1585.78	-3.9	0	32499		29.2	NA	Chymotrypsin	Vero-Chymotypsin-2	Csab	NA	NA	NA	NA	NA	NA	NA	NA	178	58.6	9029.3	TRUE
CAN10441.1	K.MIADAINQEFIDLGQDK.L	123	139	1920.93	-4.34	0	5342		99.1	NA	Trypsin	Vero-Trypsin-2	Csab	NA	NA	NA	NA	NA	NA	NA	NA	178	58.6	9029.3	TRUE
CAN10441.1	Y.DAPSGKIY.L	NA	NA	850.432	1.88	0	908		27.2	NA	Chymotrypsin	Vero-Chymotypsin-1	Csab	NA	NA	NA	NA	NA	NA	NA	NA	178	58.6	9029.3	TRUE
CAN10441.1	E.LTDHPIYLE.T	NA	NA	1100.57	3.47	1	38535		53.7	NA	Glu-C	Vero-GluC-2	Csab	NA	NA	NA	NA	NA	NA	NA	NA	178	58.6	9029.3	TRUE
CAN10441.1	L.GTKNFGKVL.S	272	280	963.559	-3.37	1	150		15.2	NA	Chymotrypsin	Vero-Chymotypsin-1	Csab	NA	NA	NA	NA	NA	NA	NA	NA	178	58.6	9029.3	TRUE
CAN10441.1	K.ALIHFVNEINRR.F	994	NA	1481.83	-3.18	1	2918		23.5	NA	Trypsin	Vero-Trypsin-1	Csab	NA	NA	NA	NA	NA	NA	NA	NA	178	58.6	9029.3	TRUE
CAN10441.1	K.TFVNNIDSIQTVQQMLDGVR.I	657	676	2278.13	-8.43	0	45987		123.1	NA	Trypsin	Vero-Trypsin-2	Csab	NA	NA	NA	NA	NA	NA	NA	NA	178	58.6	9029.3	TRUE
CAN10441.1	Y.ENRSNPGSFY.W	NA	NA	1170.52	2.94	1	41596		44.6	NA	Chymotrypsin	Vero-Chymotypsin-1	Csab	NA	NA	NA	NA	NA	NA	NA	NA	178	58.6	9029.3	TRUE
CAN10441.1	D.HPIYLE.T	NA	NA	771.391	-16.79	0	2630		20.4	NA	Glu-C	Vero-GluC-2	Csab	NA	NA	NA	NA	NA	NA	NA	NA	178	58.6	9029.3	TRUE
CAN10441.1	E.KAVNLLRQTFNE.R	343	354	1432.78	-5.3	0	40081		67.3	NA	Glu-C	Vero-GluC-2	Csab	NA	NA	NA	NA	NA	NA	NA	NA	178	58.6	9029.3	TRUE
CAN10441.1	E.FQSYEE.N	569	574	802.326	0.9	1	1247		25.8	NA	Glu-C	Vero-GluC-2	Csab	NA	NA	NA	NA	NA	NA	NA	NA	178	58.6	9029.3	TRUE
CAN10441.1	K.NVLEEQSK.I	472	479	946.483	-1.42	0	675		26.2	NA	Trypsin	Vero-Trypsin-2	Csab	NA	NA	NA	NA	NA	NA	NA	NA	178	58.6	9029.3	TRUE
CAN10441.1	F.RPNVTLMPLGDAQNNTSDVVRKRL.V	NA	NA	2694.41	-12.37	2	75		26.8	NA	Chymotrypsin	Vero-Chymotypsin-1	Csab	NA	NA	NA	NA	NA	NA	NA	NA	178	58.6	9029.3	TRUE
CAN10441.1	K.QLSEMFEDPSLQQELGK.V	NA	NA	1978.94	-2.89	0	2426		57.8	NA	Trypsin	Vero-Trypsin-2	Csab	NA	NA	NA	NA	NA	NA	NA	NA	178	58.6	9029.3	TRUE
CAN10441.1	K.LLNDAIK.Q	185	191	786.469	-3.5	0	2704		44	NA	Trypsin	Vero-Trypsin-2	Csab	NA	NA	NA	NA	NA	NA	NA	NA	178	58.6	9029.3	TRUE
CAN10441.1	E.IRNPGLVVKE.N	NA	NA	1124.69	5.85	0	156487		60.8	NA	Glu-C	Vero-GluC-2	Csab	NA	NA	NA	NA	NA	NA	NA	NA	178	58.6	9029.3	TRUE
CAN10441.1	R.ALEGLDLYLK.N	643	652	1134.63	-9.65	0	2923		67.8	NA	Trypsin	Vero-Trypsin-1	Csab	NA	NA	NA	NA	NA	NA	NA	NA	178	58.6	9029.3	TRUE
CAN10441.1	K.DYHIDSVSSK.A	55	64	1150.55	7.62	0	664		25	NA	Trypsin	Vero-Trypsin-1	Csab	NA	NA	NA	NA	NA	NA	NA	NA	178	58.6	9029.3	TRUE
CAN10441.1	R.YVFNVPR.W	NA	NA	894.49	7.31	0	25881		48.6	NA	Trypsin	Vero-Trypsin-1	Csab	NA	NA	NA	NA	NA	NA	NA	NA	178	58.6	9029.3	TRUE
CAN10441.1	Y.SILPDEDGYTQSSQLLPSDRF.I	NA	NA	2368.15	7.78	2	12185		118.2	NA	Chymotrypsin	Vero-Chymotypsin-2	Csab	NA	NA	NA	NA	NA	NA	NA	NA	178	58.6	9029.3	TRUE
CAN10441.1	R.NVLVSPDHIINPSITEYGFSITGPSETFSDK.Q	NA	NA	3364.6	-17.04	0	347		44	NA	Trypsin	Vero-Trypsin-2	Csab	NA	NA	NA	NA	NA	NA	NA	NA	178	58.6	9029.3	TRUE
CAN10441.1	E.KNARINSPAVDLARGHVGPNPGGAQE.A	595	620	2625.34	-7.44	1	113		51.9	NA	Glu-C	Vero-GluC-2	Csab	NA	NA	NA	NA	NA	NA	NA	NA	178	58.6	9029.3	TRUE
CAN10441.1	E.KFQRIVQE.A	NA	NA	1047.6	1.5	0	63762		39.5	NA	Glu-C	Vero-GluC-1	Csab	NA	NA	NA	NA	NA	NA	NA	NA	178	58.6	9029.3	TRUE
CAN10441.1	Y.ILLTKPY.N	NA	NA	847.523	-6.76	2	602		28.5	NA	Chymotrypsin	Vero-Chymotypsin-1	Csab	NA	NA	NA	NA	NA	NA	NA	NA	178	58.6	9029.3	TRUE
CAN10441.1	R.AEQELAAR.Y	NA	NA	887.452	-6.49	0	35147		50	NA	Trypsin	Vero-Trypsin-2	Csab	NA	NA	NA	NA	NA	NA	NA	NA	178	58.6	9029.3	TRUE
CAN10441.1	F.SDKQYDSDIRIL.-	NA	NA	1452.74	2.67	1	27048		49.2	NA	Chymotrypsin	Vero-Chymotypsin-1	Csab	NA	NA	NA	NA	NA	NA	NA	NA	178	58.6	9029.3	TRUE
CAN10441.1	R.DNIAFGHR.G	NA	NA	929.46	0.76	0	21681		35.2	NA	Trypsin	Vero-Trypsin-2	Csab	NA	NA	NA	NA	NA	NA	NA	NA	178	58.6	9029.3	TRUE
CAN10441.1	K.QVGVGIQKPTLVQIGK.D	NA	NA	1665	-0.5	0	243		64.8	NA	Trypsin	Vero-Trypsin-1	Csab	NA	NA	NA	NA	NA	NA	NA	NA	178	58.6	9029.3	TRUE
CAN10441.1	E.LGKVSYQE.L	NA	NA	923.488	5.05	0	827		19.5	NA	Glu-C	Vero-GluC-2	Csab	NA	NA	NA	NA	NA	NA	NA	NA	178	58.6	9029.3	TRUE
CAN10441.1	R.FSGLVSAENIAEFEK.A	329	343	1640.81	-2.67	0	11967		62.5	NA	Trypsin	Vero-Trypsin-2	Csab	NA	NA	NA	NA	NA	NA	NA	NA	178	58.6	9029.3	TRUE
CAN10441.1	K.VSYQELIR.Q	NA	NA	1007.55	1.95	0	31749		55.3	NA	Trypsin	Vero-Trypsin-1	Csab	NA	NA	NA	NA	NA	NA	NA	NA	178	58.6	9029.3	TRUE
CAN10441.1	F.RNVLVSPDHIINPSITEY.G	NA	NA	2067.07	-10.59	1	11174		58.2	NA	Chymotrypsin	Vero-Chymotypsin-1	Csab	NA	NA	NA	NA	NA	NA	NA	NA	178	58.6	9029.3	TRUE
CAN10441.1	F.TDNAPAGHYY.E	709	718	1108.48	7.15	1	1950		51.3	NA	Chymotrypsin	Vero-Chymotypsin-2	Csab	NA	NA	NA	NA	NA	NA	NA	NA	178	58.6	9029.3	TRUE
CAN10441.1	L.GLSKAARSQVDLNQAINTF.M	531	549	2033.08	-0.32	2	3683		33.7	NA	Chymotrypsin	Vero-Chymotypsin-1	Csab	NA	NA	NA	NA	NA	NA	NA	NA	178	58.6	9029.3	TRUE
CAN10441.1	K.VAAEIQQGR.S	721	729	971.529	2.65	0	100039		57.1	NA	Trypsin	Vero-Trypsin-2	Csab	NA	NA	NA	NA	NA	NA	NA	NA	178	58.6	9029.3	TRUE
CAN10441.1	Y.THPDLARDNIAF.G	NA	NA	1369.7	8.65	1	13314		39.3	NA	Chymotrypsin	Vero-Chymotypsin-2	Csab	NA	NA	NA	NA	NA	NA	NA	NA	178	58.6	9029.3	TRUE
CAN10441.1	W.DNMAPRTY.A	NA	NA	967.439	8.95	0	32417		36	NA	Chymotrypsin	Vero-Chymotypsin-2	Csab	NA	NA	NA	NA	NA	NA	NA	NA	178	58.6	9029.3	TRUE
CAN10441.1	E.CTRVGGAALTVEE.L	517	529	1362.68	11.19	1	44418	Carbamidomethyl: 1	51.2	NA	Glu-C	Vero-GluC-2	Csab	NA	NA	NA	NA	NA	NA	NA	NA	178	58.6	9029.3	TRUE
CAN10441.1	R.LVFYDALENNSGLR.V	NA	NA	1610.82	-0.33	0	32169		115.1	NA	Trypsin	Vero-Trypsin-1	Csab	NA	NA	NA	NA	NA	NA	NA	NA	178	58.6	9029.3	TRUE
CAN10441.1	L.GSNRERERIF.N	NA	NA	1263.65	-0.72	0	98665		18.8	NA	Chymotrypsin	Vero-Chymotypsin-2	Csab	NA	NA	NA	NA	NA	NA	NA	NA	178	58.6	9029.3	TRUE
CAN10441.1	F.SRLVFY.D	NA	NA	784.429	-8.39	2	3616		22.6	NA	Chymotrypsin	Vero-Chymotypsin-1	Csab	NA	NA	NA	NA	NA	NA	NA	NA	178	58.6	9029.3	TRUE
CAN10441.1	K.LQDHIQR.Q	24	30	909.487	-3.04	0	63449		17.9	NA	Trypsin	Vero-Trypsin-2	Csab	NA	NA	NA	NA	NA	NA	NA	NA	178	58.6	9029.3	TRUE
CAN10441.1	R.WLGPSTGR.V	NA	NA	873.457	-0.91	0	30581		51.3	NA	Trypsin	Vero-Trypsin-2	Csab	NA	NA	NA	NA	NA	NA	NA	NA	178	58.6	9029.3	TRUE
CAN10441.1	F.DKELDLKRF.S	321	329	1163.65	7.11	2	3269		34.5	NA	Chymotrypsin	Vero-Chymotypsin-2	Csab	NA	NA	NA	NA	NA	NA	NA	NA	178	58.6	9029.3	TRUE
CAN10441.1	R.VEQVVLGDFR.L	NA	NA	1161.63	1.82	0	26915		88.1	NA	Trypsin	Vero-Trypsin-1	Csab	NA	NA	NA	NA	NA	NA	NA	NA	178	58.6	9029.3	TRUE
CAN10441.1	K.NLNQSEIGGQR.V	808	818	1215.61	5.3	0	165187		80	NA	Trypsin	Vero-Trypsin-2	Csab	NA	NA	NA	NA	NA	NA	NA	NA	178	58.6	9029.3	TRUE
CAN10441.1	R.GHVGPNPGGAQEADWK.A	609	624	1619.78	11.85	0	11615		162.2	NA	Trypsin	Vero-Trypsin-1	Csab	NA	NA	NA	NA	NA	NA	NA	NA	178	58.6	9029.3	TRUE
CAN10441.1	R.LNLELSQFR.N	NA	NA	1119.61	-1.32	0	115834		63.5	NA	Trypsin	Vero-Trypsin-2	Csab	NA	NA	NA	NA	NA	NA	NA	NA	178	58.6	9029.3	TRUE
CAN10441.1	E.LTDHPIYLETE.E	NA	NA	1330.65	0.13	2	2204		30.3	NA	Glu-C	Vero-GluC-2	Csab	NA	NA	NA	NA	NA	NA	NA	NA	178	58.6	9029.3	TRUE
CAN10441.1	E.FEKAVNLLRQTFNE.R	341	354	1708.89	-4.93	1	542		16.7	NA	Glu-C	Vero-GluC-2	Csab	NA	NA	NA	NA	NA	NA	NA	NA	178	58.6	9029.3	TRUE
CAN10441.1	R.SVGTLRPVR.A	730	738	984.59	-4.81	0	42200		30.6	NA	Trypsin	Vero-Trypsin-2	Csab	NA	NA	NA	NA	NA	NA	NA	NA	178	58.6	9029.3	TRUE
CAN10441.1	L.VSPDHIINPSITEY.G	NA	NA	1584.76	-16.88	0	137		24.3	NA	Chymotrypsin	Vero-Chymotypsin-1	Csab	NA	NA	NA	NA	NA	NA	NA	NA	178	58.6	9029.3	TRUE
CAN10441.1	R.MILGGADELEPEVIPEAAELYFR.L	889	911	2578.27	-1.52	0	724	Oxidation: 1	22.7	NA	Trypsin	Vero-Trypsin-2	Csab	NA	NA	NA	NA	NA	NA	NA	NA	178	58.6	9029.3	TRUE
CAN10441.1	F.NLEYGEQEATKKALIHF.V	982	998	1991.03	3.8	3	114		48.5	NA	Chymotrypsin	Vero-Chymotypsin-2	Csab	NA	NA	NA	NA	NA	NA	NA	NA	178	58.6	9029.3	TRUE
CAN10441.1	K.NIINAFAR.I	761	768	918.519	4.21	0	38392		37.3	NA	Trypsin	Vero-Trypsin-1	Csab	NA	NA	NA	NA	NA	NA	NA	NA	178	58.6	9029.3	TRUE
CAN10441.1	K.ALIHFVNEINR.R	994	NA	1325.75	16.61	0	9094		57.6	NA	Trypsin	Vero-Trypsin-1	Csab	NA	NA	NA	NA	NA	NA	NA	NA	178	58.6	9029.3	TRUE
CAN10441.1	R.LSNLIR.T	NA	NA	715.442	-5.65	0	8620		21.9	NA	Trypsin	Vero-Trypsin-1	Csab	NA	NA	NA	NA	NA	NA	NA	NA	178	58.6	9029.3	TRUE
CAN10441.1	K.ELDKLQTDEVDIIK.L	249	262	1658.87	-6.31	1	7140		53.2	NA	Trypsin	Vero-Trypsin-2	Csab	NA	NA	NA	NA	NA	NA	NA	NA	178	58.6	9029.3	TRUE
CAN10441.1	E.MTSSFNKMVQVRFPE.T	NA	NA	1800.85	-14.96	0	12308		41.9	NA	Glu-C	Vero-GluC-2	Csab	NA	NA	NA	NA	NA	NA	NA	NA	178	58.6	9029.3	TRUE
CAN10441.1	K.QEFQSYEENYATILGDAIAGR.L	567	587	2375.1	-5.41	0	24588		160.9	NA	Trypsin	Vero-Trypsin-2	Csab	NA	NA	NA	NA	NA	NA	NA	NA	178	58.6	9029.3	TRUE
CAN10441.1	E.LDKLQTDE.V	250	257	961.494	11.21	2	3317		19.7	NA	Glu-C	Vero-GluC-2	Csab	NA	NA	NA	NA	NA	NA	NA	NA	178	58.6	9029.3	TRUE
CAN10441.1	R.GSSTSSRPPLSSEANLYAK.L	5	23	1951.97	0.06	0	5147		45.8	NA	Trypsin	Vero-Trypsin-1	Csab	NA	NA	NA	NA	NA	NA	NA	NA	178	58.6	9029.3	TRUE
CAN10441.1	R.NPGLVVK.E	NA	NA	726.456	7.19	0	911		19.9	NA	Trypsin	Vero-Trypsin-2	Csab	NA	NA	NA	NA	NA	NA	NA	NA	178	58.6	9029.3	TRUE
CAN10441.1	R.LAEFYQK.L	915	921	898.476	9.54	0	4730		41.2	NA	Trypsin	Vero-Trypsin-1	Csab	NA	NA	NA	NA	NA	NA	NA	NA	178	58.6	9029.3	TRUE
CAN10441.1	K.AAPNEEVINAVTMIEAVYR.R	204	222	2090.08	10.26	0	10574		164	NA	Trypsin	Vero-Trypsin-1	Csab	NA	NA	NA	NA	NA	NA	NA	NA	178	58.6	9029.3	TRUE
CAN10441.1	L.ARTPEEAAQRVY.L	822	833	1390.71	4.65	0	100084		47.9	NA	Chymotrypsin	Vero-Chymotypsin-2	Csab	NA	NA	NA	NA	NA	NA	NA	NA	178	58.6	9029.3	TRUE
CAN10441.1	Y.YENRSNPGSFY.W	NA	NA	1333.6	15.07	2	7266		40.8	NA	Chymotrypsin	Vero-Chymotypsin-1	Csab	NA	NA	NA	NA	NA	NA	NA	NA	178	58.6	9029.3	TRUE
CAN10441.1	R.FEHFYTHAIQALR.F	NA	NA	1632.83	0.54	0	3312		40.5	NA	Trypsin	Vero-Trypsin-1	Csab	NA	NA	NA	NA	NA	NA	NA	NA	178	58.6	9029.3	TRUE
CAN10441.1	R.VIEGIIR.A	69	75	799.501	-3.02	0	15743		26.5	NA	Trypsin	Vero-Trypsin-2	Csab	NA	NA	NA	NA	NA	NA	NA	NA	178	58.6	9029.3	TRUE
CAN10441.1	E.INVIYQHFNLE.Y	974	984	1389.73	10.54	0	141		16.9	NA	Glu-C	Vero-GluC-2	Csab	NA	NA	NA	NA	NA	NA	NA	NA	178	58.6	9029.3	TRUE
CAN10441.1	Y.TNAAAREERETFLTQF.M	452	467	1883.92	-4.1	2	6156		22	NA	Chymotrypsin	Vero-Chymotypsin-2	Csab	NA	NA	NA	NA	NA	NA	NA	NA	178	58.6	9029.3	TRUE
CAN10441.1	K.QLPDPR.A	100	105	725.391	-4.21	0	7847		23.7	NA	Trypsin	Vero-Trypsin-2	Csab	NA	NA	NA	NA	NA	NA	NA	NA	178	58.6	9029.3	TRUE
CAN10441.1	E.RHKILE.N	355	360	795.483	-0.86	0	5017		17.5	NA	Glu-C	Vero-GluC-2	Csab	NA	NA	NA	NA	NA	NA	NA	NA	178	58.6	9029.3	TRUE
CAN10441.1	E.SFPTSAGNDSNVFTDNAPAGHYYE.K	696	719	2561.07	-6.41	2	76976		154	NA	Glu-C	Vero-GluC-1	Csab	NA	NA	NA	NA	NA	NA	NA	NA	178	58.6	9029.3	TRUE
CAN10441.1	R.FIVNIR.S	NA	NA	761.476	11.38	0	7802		31.6	NA	Trypsin	Vero-Trypsin-1	Csab	NA	NA	NA	NA	NA	NA	NA	NA	178	58.6	9029.3	TRUE
CAN10441.1	F.ISPSTQPTPKWRPALY.N	NA	NA	1841.99	-2.28	2	110192		62.3	NA	Chymotrypsin	Vero-Chymotypsin-2	Csab	NA	NA	NA	NA	NA	NA	NA	NA	178	58.6	9029.3	TRUE
CAN10441.1	E.YLDVHGSIE.N	169	177	1032.5	-3.36	1	1617		48.1	NA	Glu-C	Vero-GluC-1	Csab	NA	NA	NA	NA	NA	NA	NA	NA	178	58.6	9029.3	TRUE
CAN10441.1	R.IENNEVYDPLLYPNLESGSPEFK.L	NA	NA	2667.27	-5.48	0	5220		105.9	NA	Trypsin	Vero-Trypsin-2	Csab	NA	NA	NA	NA	NA	NA	NA	NA	178	58.6	9029.3	TRUE
CAN10441.1	R.AQLGVIFNR.H	NA	NA	1017.58	-0.19	0	26247		54.1	NA	Trypsin	Vero-Trypsin-1	Csab	NA	NA	NA	NA	NA	NA	NA	NA	178	58.6	9029.3	TRUE
CAN10441.1	K.TYILLTKPYNVLQLR.G	NA	NA	1835.07	-5.52	0	2339		25.9	NA	Trypsin	Vero-Trypsin-1	Csab	NA	NA	NA	NA	NA	NA	NA	NA	178	58.6	9029.3	TRUE
CAN10441.1	E.AVYRRLLNE.Q	219	227	1133.64	-5.17	0	47690		17.1	NA	Glu-C	Vero-GluC-1	Csab	NA	NA	NA	NA	NA	NA	NA	NA	178	58.6	9029.3	TRUE
CAN10441.1	K.NYNETVVAR.E	NA	NA	1065.55	17.52	0	23089		62.6	NA	Trypsin	Vero-Trypsin-1	Csab	NA	NA	NA	NA	NA	NA	NA	NA	178	58.6	9029.3	TRUE
CAN10441.1	E.VTKAAPNEE.V	201	209	958.483	-0.67	1	2098		53.2	NA	Glu-C	Vero-GluC-2	Csab	NA	NA	NA	NA	NA	NA	NA	NA	178	58.6	9029.3	TRUE
CAN10441.1	Y.IARFYDAPSGKIY.L	NA	NA	1500.79	5.23	2	8558		46.3	NA	Chymotrypsin	Vero-Chymotypsin-2	Csab	NA	NA	NA	NA	NA	NA	NA	NA	178	58.6	9029.3	TRUE
CAN10441.1	W.DNMAPRTY.A	NA	NA	983.433	7.82	0	18191	Oxidation: 3	28.1	NA	Chymotrypsin	Vero-Chymotypsin-1	Csab	NA	NA	NA	NA	NA	NA	NA	NA	178	58.6	9029.3	TRUE
CAN10441.1	L.RGGVQRRDAANIQINNNPQPSERFEQY.G	NA	NA	3157.58	5.38	1	897		33.7	NA	Chymotrypsin	Vero-Chymotypsin-1	Csab	NA	NA	NA	NA	NA	NA	NA	NA	178	58.6	9029.3	TRUE
CAN10441.1	R.HGIPVPHPR.Q	NA	NA	1009.58	7.66	0	57991		55.3	NA	Trypsin	Vero-Trypsin-1	Csab	NA	NA	NA	NA	NA	NA	NA	NA	178	58.6	9029.3	TRUE
CAN10441.1	R.DAANIQINNNPQPSER.F	NA	NA	1780.86	1.74	0	144248		111.2	NA	Trypsin	Vero-Trypsin-2	Csab	NA	NA	NA	NA	NA	NA	NA	NA	178	58.6	9029.3	TRUE
CAN10441.1	K.YGGGEDCECTR.V	509	519	1303.46	-3.38	0	14265	Carbamidomethyl: 7, 9	60.5	NA	Trypsin	Vero-Trypsin-2	Csab	NA	NA	NA	NA	NA	NA	NA	NA	178	58.6	9029.3	TRUE
CAN10441.1	R.GIGGVFRPNVTLMPLGDAQNNTSDVVR.K	NA	NA	2827.45	-1.86	0	1767		75.5	NA	Trypsin	Vero-Trypsin-1	Csab	NA	NA	NA	NA	NA	NA	NA	NA	178	58.6	9029.3	TRUE
CAN10441.1	Y.AKLQDHIQRQTRPF.S	22	35	1737.96	5.51	1	182058		50.6	NA	Chymotrypsin	Vero-Chymotypsin-1	Csab	NA	NA	NA	NA	NA	NA	NA	NA	178	58.6	9029.3	TRUE
CAN10441.1	D.SDIRIL.-	NA	NA	716.437	9.05	1	99200		27.6	NA	Glu-C	Vero-GluC-2	Csab	NA	NA	NA	NA	NA	NA	NA	NA	178	58.6	9029.3	TRUE
CAN10441.1	R.SLNTAAPQPDIAEVLNIPNRPPMNTR.E	NA	NA	2829.46	-2.55	0	36214		67.1	NA	Trypsin	Vero-Trypsin-2	Csab	NA	NA	NA	NA	NA	NA	NA	NA	178	58.6	9029.3	TRUE
CAN10441.1	E.ATKKALIHFVNE.I	990	NA	1370.79	5.98	0	2062		21.2	NA	Glu-C	Vero-GluC-2	Csab	NA	NA	NA	NA	NA	NA	NA	NA	178	58.6	9029.3	TRUE
CAN10441.1	K.VLFGSLYPTQFDYDEAGPGLAAGIQR.G	NA	NA	2785.36	-7.15	0	2636		167.3	NA	Trypsin	Vero-Trypsin-1	Csab	NA	NA	NA	NA	NA	NA	NA	NA	178	58.6	9029.3	TRUE
CAN10441.1	K.STQAYNDFLENVKK.I	397	410	1656.82	-4.57	1	18885		70.3	NA	Trypsin	Vero-Trypsin-2	Csab	NA	NA	NA	NA	NA	NA	NA	NA	178	58.6	9029.3	TRUE
CAN10441.1	R.KQLSEMFEDPSLQQELGK.V	NA	NA	2107.04	-0.01	1	5172		96.5	NA	Trypsin	Vero-Trypsin-2	Csab	NA	NA	NA	NA	NA	NA	NA	NA	178	58.6	9029.3	TRUE
CAN10441.1	K.FLSDQIFNK.V	NA	NA	1111.57	-6.32	0	14337		54	NA	Trypsin	Vero-Trypsin-2	Csab	NA	NA	NA	NA	NA	NA	NA	NA	178	58.6	9029.3	TRUE
CAN10441.1	R.QMVPMSPLQIYK.T	780	791	1434.75	1.54	0	4361		47.1	NA	Trypsin	Vero-Trypsin-2	Csab	NA	NA	NA	NA	NA	NA	NA	NA	178	58.6	9029.3	TRUE
CAN10441.1	R.IGDMLGGEELR.Q	769	779	1205.59	1.77	0	30680	Oxidation: 4	54.6	NA	Trypsin	Vero-Trypsin-2	Csab	NA	NA	NA	NA	NA	NA	NA	NA	178	58.6	9029.3	TRUE
CAN10441.1	R.FISPSTQPTPK.W	NA	NA	1202.64	2.19	0	6155		60.7	NA	Trypsin	Vero-Trypsin-1	Csab	NA	NA	NA	NA	NA	NA	NA	NA	178	58.6	9029.3	TRUE
CAN10441.1	K.MIADAINQEFIDLGQDKLIDTTDGAASICR.Q	123	152	3294.6	0.92	1	174	Carbamidomethyl: 29	19.4	NA	Trypsin	Vero-Trypsin-2	Csab	NA	NA	NA	NA	NA	NA	NA	NA	178	58.6	9029.3	TRUE
CAN10441.1	K.NQLIADLTTIR.E	NA	NA	1257.72	2.18	0	127575		74.6	NA	Trypsin	Vero-Trypsin-2	Csab	NA	NA	NA	NA	NA	NA	NA	NA	178	58.6	9029.3	TRUE
CAN10441.1	W.DLVQKF.R	NA	NA	749.418	-1.12	1	2994		25.5	NA	Chymotrypsin	Vero-Chymotypsin-2	Csab	NA	NA	NA	NA	NA	NA	NA	NA	178	58.6	9029.3	TRUE
CAN10441.1	R.KHGAISEIR.N	NA	NA	1010.59	16.59	1	18310		40.4	NA	Trypsin	Vero-Trypsin-2	Csab	NA	NA	NA	NA	NA	NA	NA	NA	178	58.6	9029.3	TRUE
CAN10441.1	K.AAPNEEVINAVTMIEAVYR.R	204	222	2106.05	-3.7	0	1647	Oxidation: 13	64.9	NA	Trypsin	Vero-Trypsin-2	Csab	NA	NA	NA	NA	NA	NA	NA	NA	178	58.6	9029.3	TRUE
CAN10441.1	E.LIRQAINE.L	NA	NA	956.55	-2.7	0	14187		31.7	NA	Glu-C	Vero-GluC-1	Csab	NA	NA	NA	NA	NA	NA	NA	NA	178	58.6	9029.3	TRUE
CAN10441.1	R.FEQYGR.V	NA	NA	799.372	-1.94	0	138496		38.4	NA	Trypsin	Vero-Trypsin-2	Csab	NA	NA	NA	NA	NA	NA	NA	NA	178	58.6	9029.3	TRUE
CAN10441.1	L.GYTHPDLARDNIAF.G	NA	NA	1589.76	-7.45	2	3400		41.2	NA	Chymotrypsin	Vero-Chymotypsin-2	Csab	NA	NA	NA	NA	NA	NA	NA	NA	178	58.6	9029.3	TRUE
CAN10441.1	L.SYWDNMAPRTY.A	NA	NA	1403.6	-5.28	2	25685		45.5	NA	Chymotrypsin	Vero-Chymotypsin-2	Csab	NA	NA	NA	NA	NA	NA	NA	NA	178	58.6	9029.3	TRUE
CAN10441.1	L.QIIDFYTDIVQKKY.G	496	509	1773.91	-18.07	2	295		28.1	NA	Chymotrypsin	Vero-Chymotypsin-1	Csab	NA	NA	NA	NA	NA	NA	NA	NA	178	58.6	9029.3	TRUE
CAN10441.1	K.EIALTPNITR.L	418	427	1127.65	4.38	0	14166		48.8	NA	Trypsin	Vero-Trypsin-1	Csab	NA	NA	NA	NA	NA	NA	NA	NA	178	58.6	9029.3	TRUE
CAN10441.1	L.SRVYPDPTTNATAPQDQNLVTETLF.A	NA	NA	2778.33	-10.6	2	3968		41.8	NA	Chymotrypsin	Vero-Chymotypsin-1	Csab	NA	NA	NA	NA	NA	NA	NA	NA	178	58.6	9029.3	TRUE
CAN10441.1	W.AEFDKELDLKRF.S	318	329	1510.8	6.86	3	16303		67.2	NA	Chymotrypsin	Vero-Chymotypsin-2	Csab	NA	NA	NA	NA	NA	NA	NA	NA	178	58.6	9029.3	TRUE
CAN10441.1	R.GDNALNMGRPK.F	NA	NA	1172.6	10.46	0	2980		36.9	NA	Trypsin	Vero-Trypsin-1	Csab	NA	NA	NA	NA	NA	NA	NA	NA	178	58.6	9029.3	TRUE
CAN10441.1	Y.VGIPAGGGVRAEQELAARY.L	NA	NA	1914	-9.87	1	55088		64.5	NA	Chymotrypsin	Vero-Chymotypsin-1	Csab	NA	NA	NA	NA	NA	NA	NA	NA	178	58.6	9029.3	TRUE
CAN10441.1	K.NIIQYYENR.S	NA	NA	1212.6	3.22	0	38170		48.7	NA	Trypsin	Vero-Trypsin-1	Csab	NA	NA	NA	NA	NA	NA	NA	NA	178	58.6	9029.3	TRUE
CAN10441.1	L.DRRIEAQRL.D	376	384	1156.65	-1.49	0	4933		17.9	NA	Chymotrypsin	Vero-Chymotypsin-1	Csab	NA	NA	NA	NA	NA	NA	NA	NA	178	58.6	9029.3	TRUE
CAN10441.1	R.EQITPTR.F	NA	NA	844.45	-2.62	0	11389		32.9	NA	Trypsin	Vero-Trypsin-2	Csab	NA	NA	NA	NA	NA	NA	NA	NA	178	58.6	9029.3	TRUE
CAN10441.1	K.LIKPPTDAGGRPLPGGELGLEGVNQIINK.T	NA	NA	2953.64	-3.33	0	4991		39.3	NA	Trypsin	Vero-Trypsin-1	Csab	NA	NA	NA	NA	NA	NA	NA	NA	178	58.6	9029.3	TRUE
CAN10441.1	R.INSPAVDLAR.G	599	608	1055.59	7.44	0	21705		40.4	NA	Trypsin	Vero-Trypsin-1	Csab	NA	NA	NA	NA	NA	NA	NA	NA	178	58.6	9029.3	TRUE
CAN10441.1	R.LMQLDTEK.N	588	595	977.481	-16.45	0	260		25.2	NA	Trypsin	Vero-Trypsin-2	Csab	NA	NA	NA	NA	NA	NA	NA	NA	178	58.6	9029.3	TRUE
CAN10441.1	K.AAVSAIELEYDVKR.R	625	638	1563.82	-11.81	1	629		18.7	NA	Trypsin	Vero-Trypsin-1	Csab	NA	NA	NA	NA	NA	NA	NA	NA	178	58.6	9029.3	TRUE
CAN10441.1	L.RGIGGVF.R	NA	NA	705.4	-5.3	0	59060		31.8	NA	Chymotrypsin	Vero-Chymotypsin-2	Csab	NA	NA	NA	NA	NA	NA	NA	NA	178	58.6	9029.3	TRUE
CAN10441.1	Y.VGIPAGGGVRAEQEL.A	NA	NA	1452.78	-3.51	0	5572		23.6	NA	Chymotrypsin	Vero-Chymotypsin-1	Csab	NA	NA	NA	NA	NA	NA	NA	NA	178	58.6	9029.3	TRUE
CAN10441.1	R.YLVDNQR.I	NA	NA	907.46	-3.51	0	84394		48.7	NA	Trypsin	Vero-Trypsin-2	Csab	NA	NA	NA	NA	NA	NA	NA	NA	178	58.6	9029.3	TRUE
CAN10441.1	L.TYITEQNREEGPW.S	NA	NA	1622.74	-0.34	1	3435		15.1	NA	Chymotrypsin	Vero-Chymotypsin-2	Csab	NA	NA	NA	NA	NA	NA	NA	NA	178	58.6	9029.3	TRUE
CAN10441.1	K.KYGGGEDCECTR.V	508	519	1431.55	-6.04	1	3900	Carbamidomethyl: 8, 10	25	NA	Trypsin	Vero-Trypsin-2	Csab	NA	NA	NA	NA	NA	NA	NA	NA	178	58.6	9029.3	TRUE
CAN10441.1	R.EERETFLTQFMLVK.N	458	471	1770.92	6.01	1	30498		22.1	NA	Trypsin	Vero-Trypsin-2	Csab	NA	NA	NA	NA	NA	NA	NA	NA	178	58.6	9029.3	TRUE
CAN10441.1	Y.NETVVAREQITPTRF.E	NA	NA	1760.91	-8.17	0	3214		24.1	NA	Chymotrypsin	Vero-Chymotypsin-1	Csab	NA	NA	NA	NA	NA	NA	NA	NA	178	58.6	9029.3	TRUE
CAN10441.1	R.VGGAALTVEELGLSK.A	520	534	1443.78	-16.72	0	5179		41.8	NA	Trypsin	Vero-Trypsin-2	Csab	NA	NA	NA	NA	NA	NA	NA	NA	178	58.6	9029.3	TRUE
CAN10441.1	E.YGFSITGPSETFSDKQYD.S	NA	NA	2041.9	-2.16	2	22588		99.1	NA	Glu-C	Vero-GluC-2	Csab	NA	NA	NA	NA	NA	NA	NA	NA	178	58.6	9029.3	TRUE
CAN10441.1	K.ILENSCAK.K	358	365	934.468	1.89	0	4336	Carbamidomethyl: 6	19.1	NA	Trypsin	Vero-Trypsin-2	Csab	NA	NA	NA	NA	NA	NA	NA	NA	178	58.6	9029.3	TRUE
CAN10441.1	E.KVRSLNTAAPQPDIAE.V	NA	NA	1709.92	3.6	1	6658		93.2	NA	Glu-C	Vero-GluC-1	Csab	NA	NA	NA	NA	NA	NA	NA	NA	178	58.6	9029.3	TRUE
CAN10441.1	R.RDAANIQINNNPQPSER.F	NA	NA	1936.96	0.59	1	1673		56.4	NA	Trypsin	Vero-Trypsin-2	Csab	NA	NA	NA	NA	NA	NA	NA	NA	178	58.6	9029.3	TRUE
CAN10441.1	Y.ANVNDAANNLRRY.R	NA	NA	1490.75	2.47	1	58382		57.9	NA	Chymotrypsin	Vero-Chymotypsin-2	Csab	NA	NA	NA	NA	NA	NA	NA	NA	178	58.6	9029.3	TRUE
CAN10441.1	R.LYGSDYGIQNNR.S	NA	NA	1399.66	3.15	0	75391		83.7	NA	Trypsin	Vero-Trypsin-1	Csab	NA	NA	NA	NA	NA	NA	NA	NA	178	58.6	9029.3	TRUE
CAN10441.1	L.RVEQVVLGDF.R	NA	NA	1161.62	-3.39	1	1839		15.8	NA	Chymotrypsin	Vero-Chymotypsin-2	Csab	NA	NA	NA	NA	NA	NA	NA	NA	178	58.6	9029.3	TRUE
CAN10441.1	Y.NETVVAREQITPTRFEHFY.T	NA	NA	2337.18	9.4	2	1692		18.5	NA	Chymotrypsin	Vero-Chymotypsin-1	Csab	NA	NA	NA	NA	NA	NA	NA	NA	178	58.6	9029.3	TRUE
CAN10441.1	R.NLIFITNIQR.L	NA	NA	1231.73	10.14	0	1746		36.4	NA	Trypsin	Vero-Trypsin-1	Csab	NA	NA	NA	NA	NA	NA	NA	NA	178	58.6	9029.3	TRUE
CAN10441.1	F.VESSYQEEQINHIHKIVSPKGQTRTL.G	NA	NA	3021.57	-1.82	1	879		75.8	NA	Chymotrypsin	Vero-Chymotypsin-1	Csab	NA	NA	NA	NA	NA	NA	NA	NA	178	58.6	9029.3	TRUE
CAN10441.1	R.MILGGADELEPEVIPEAAELYFR.L	889	911	2562.31	10.26	0	4586		105.4	NA	Trypsin	Vero-Trypsin-1	Csab	NA	NA	NA	NA	NA	NA	NA	NA	178	58.6	9029.3	TRUE
CAN10441.1	E.TVCKMIADAINQE.F	119	131	1492.7	-8.23	1	6744	Carbamidomethyl: 3	46.8	NA	Glu-C	Vero-GluC-2	Csab	NA	NA	NA	NA	NA	NA	NA	NA	178	58.6	9029.3	TRUE
CAN10441.1	R.SNPGSFYWLEEHLIDK.L	NA	NA	1934.95	9.59	0	781		36.5	NA	Trypsin	Vero-Trypsin-1	Csab	NA	NA	NA	NA	NA	NA	NA	NA	178	58.6	9029.3	TRUE
CAN10441.1	D.LARGHVGPNPGGAQE.A	606	620	1459.75	5.02	0	2957		24.9	NA	Glu-C	Vero-GluC-1	Csab	NA	NA	NA	NA	NA	NA	NA	NA	178	58.6	9029.3	TRUE
CAN10441.1	K.TFVNNIDSIQTVQQMLDGVR.I	657	676	2294.13	-6.07	0	230	Oxidation: 15	23.9	NA	Trypsin	Vero-Trypsin-1	Csab	NA	NA	NA	NA	NA	NA	NA	NA	178	58.6	9029.3	TRUE
CAN10441.1	E.MFEDPSLQQE.L	NA	NA	1223.52	-4.51	1	1837		59.9	NA	Glu-C	Vero-GluC-2	Csab	NA	NA	NA	NA	NA	NA	NA	NA	178	58.6	9029.3	TRUE
CAN10442.1	R.AHNFIQTIHGTPLKEEEK.E	163	180	2092.07	-7.57	1	8173		100.6	NA	Trypsin	Vero-Trypsin-2	Csab	NA	NA	NA	NA	NA	NA	NA	NA	22	67.5	1456.2	TRUE
CAN10442.1	R.IVTTAIK.T	46	52	745.479	-4.11	0	4433		31.7	NA	Trypsin	Vero-Trypsin-1	Csab	NA	NA	NA	NA	NA	NA	NA	NA	22	67.5	1456.2	TRUE
CAN10442.1	K.LYMLAQK.T	137	143	882.465	-11.83	0	11181	Oxidation: 3	38.6	NA	Trypsin	Vero-Trypsin-2	Csab	NA	NA	NA	NA	NA	NA	NA	NA	22	67.5	1456.2	TRUE
CAN10442.1	F.IQTIHGTPL.K	167	175	979.551	-5.82	0	3107		51.7	NA	Chymotrypsin	Vero-Chymotypsin-2	Csab	NA	NA	NA	NA	NA	NA	NA	NA	22	67.5	1456.2	TRUE
CAN10442.1	R.AHNFIQTIHGTPLK.E	163	176	1576.87	4.1	0	504		16.5	NA	Trypsin	Vero-Trypsin-2	Csab	NA	NA	NA	NA	NA	NA	NA	NA	22	67.5	1456.2	TRUE
CAN10442.1	K.LYMLAQK.T	137	143	866.475	-6.81	0	5806		51.1	NA	Trypsin	Vero-Trypsin-1	Csab	NA	NA	NA	NA	NA	NA	NA	NA	22	67.5	1456.2	TRUE
CAN10442.1	K.NDNETNECASSFETLFEQEPSSEEPK.D	108	133	3018.25	1.88	0	263	Carbamidomethyl: 8	108.1	NA	Trypsin	Vero-Trypsin-2	Csab	NA	NA	NA	NA	NA	NA	NA	NA	22	67.5	1456.2	TRUE
CAN10442.1	Y.AGQGYTEHQAQEEW.N	70	83	1633.68	-5.07	1	14545		95.3	NA	Chymotrypsin	Vero-Chymotypsin-2	Csab	NA	NA	NA	NA	NA	NA	NA	NA	22	67.5	1456.2	TRUE
CAN10442.1	E.SIHEKNDNETNE.C	103	114	1429.61	-3.8	3	1863		82.3	NA	Glu-C	Vero-GluC-1	Csab	NA	NA	NA	NA	NA	NA	NA	NA	22	67.5	1456.2	TRUE
CAN10442.1	Y.MLAQKTVQHIEQY.G	139	151	1604.82	5.12	1	927	Oxidation: 1	64.1	NA	Chymotrypsin	Vero-Chymotypsin-2	Csab	NA	NA	NA	NA	NA	NA	NA	NA	22	67.5	1456.2	TRUE
CAN10442.1	Y.MLAQKTVQHIEQY.G	139	151	1588.81	-4.24	1	8281		84.2	NA	Chymotrypsin	Vero-Chymotypsin-2	Csab	NA	NA	NA	NA	NA	NA	NA	NA	22	67.5	1456.2	TRUE
CAN10442.1	F.KTDLRSSSQVVF.H	16	27	1366.73	0.1	1	10659		16.3	NA	Chymotrypsin	Vero-Chymotypsin-1	Csab	NA	NA	NA	NA	NA	NA	NA	NA	22	67.5	1456.2	TRUE
CAN10442.1	E.SSASSESIHEKNDNETNE.C	97	114	1977.82	-2.35	4	252		30.9	NA	Glu-C	Vero-GluC-1	Csab	NA	NA	NA	NA	NA	NA	NA	NA	22	67.5	1456.2	TRUE
CAN10442.1	Y.DIVKSAHIY.A	61	69	1045.57	3.39	0	15845		63	NA	Chymotrypsin	Vero-Chymotypsin-2	Csab	NA	NA	NA	NA	NA	NA	NA	NA	22	67.5	1456.2	TRUE
CAN10442.1	L.KEEEKEVVRL.M	176	185	1258.7	-2.54	0	4940		19.6	NA	Chymotrypsin	Vero-Chymotypsin-2	Csab	NA	NA	NA	NA	NA	NA	NA	NA	22	67.5	1456.2	TRUE
CAN10442.1	K.TVQHIEQYGK.A	144	153	1202.62	3.66	0	396512		70.4	NA	Trypsin	Vero-Trypsin-2	Csab	NA	NA	NA	NA	NA	NA	NA	NA	22	67.5	1456.2	TRUE
CAN10442.1	E.CASSFE.T	115	120	700.267	8.62	0	300	Carbamidomethyl: 1	16.1	NA	Glu-C	Vero-GluC-1	Csab	NA	NA	NA	NA	NA	NA	NA	NA	22	67.5	1456.2	TRUE
CAN10442.1	F.ETLFEQEPSSEEPKDSKLY.M	120	138	2256.05	-2.26	3	11971		98	NA	Chymotrypsin	Vero-Chymotypsin-1	Csab	NA	NA	NA	NA	NA	NA	NA	NA	22	67.5	1456.2	TRUE
CAN10442.1	F.IQTIHGTPLKEEEKEVVRL.M	167	185	2219.26	7.42	1	3271		77.3	NA	Chymotrypsin	Vero-Chymotypsin-1	Csab	NA	NA	NA	NA	NA	NA	NA	NA	22	67.5	1456.2	TRUE
CAN10442.1	L.AQKTVQHIEQY.G	141	151	1344.7	3.62	0	7337		63.8	NA	Chymotrypsin	Vero-Chymotypsin-2	Csab	NA	NA	NA	NA	NA	NA	NA	NA	22	67.5	1456.2	TRUE
CAN10442.1	Y.GKAPDFNKVIRAHNF.I	152	166	1713.92	1.11	1	162634		86.5	NA	Chymotrypsin	Vero-Chymotypsin-2	Csab	NA	NA	NA	NA	NA	NA	NA	NA	22	67.5	1456.2	TRUE
CAN10442.1	K.NDNETNECASSFETLFEQEPSSEEPKDSK.L	108	136	3348.35	-14.59	1	165	Carbamidomethyl: 8	167.8	NA	Trypsin	Vero-Trypsin-1	Csab	NA	NA	NA	NA	NA	NA	NA	NA	22	67.5	1456.2	TRUE
CAN10442.1	K.TLLSTVK.Y	53	59	761.482	7.22	0	2159		22.2	NA	Trypsin	Vero-Trypsin-1	Csab	NA	NA	NA	NA	NA	NA	NA	NA	22	67.5	1456.2	TRUE
CAN10443.1	R.FVIHGLHR.T	376	383	978.559	-3.82	0	38593		43.1	NA	Trypsin	Vero-Trypsin-2	Csab	NA	NA	NA	NA	NA	NA	NA	NA	58	71.7	2981.9	TRUE
CAN10443.1	Y.SDPETVHSY.T	304	312	1034.43	-12.1	0	819		22.1	NA	Chymotrypsin	Vero-Chymotypsin-1	Csab	NA	NA	NA	NA	NA	NA	NA	NA	58	71.7	2981.9	TRUE
CAN10443.1	L.HSFLNHNLSKL.K	480	490	1309.7	-3.66	3	716		19.7	NA	Chymotrypsin	Vero-Chymotypsin-2	Csab	NA	NA	NA	NA	NA	NA	NA	NA	58	71.7	2981.9	TRUE
CAN10443.1	R.NILSNDCLNQLK.H	502	513	1431.72	-6.12	0	9217	Carbamidomethyl: 7	44.1	NA	Trypsin	Vero-Trypsin-2	Csab	NA	NA	NA	NA	NA	NA	NA	NA	58	71.7	2981.9	TRUE
CAN10443.1	K.HAYSNDPSQAIK.T	61	72	1330.64	-1.48	0	21931		65.4	NA	Trypsin	Vero-Trypsin-2	Csab	NA	NA	NA	NA	NA	NA	NA	NA	58	71.7	2981.9	TRUE
CAN10443.1	K.LWQDEQR.F	369	375	974.468	-1.35	0	15257		27.9	NA	Trypsin	Vero-Trypsin-2	Csab	NA	NA	NA	NA	NA	NA	NA	NA	58	71.7	2981.9	TRUE
CAN10443.1	W.KKLWQDEQRF.V	367	376	1377.72	-4.6	2	40830		67	NA	Chymotrypsin	Vero-Chymotypsin-1	Csab	NA	NA	NA	NA	NA	NA	NA	NA	58	71.7	2981.9	TRUE
CAN10443.1	M.PSNMKQF.C	2	8	851.412	4.44	0	2092		26.4	NH2	Chymotrypsin	Vero-Chymotypsin-1	Csab	NA	NA	NA	NA	NA	NA	NA	NA	58	71.7	2981.9	TRUE
CAN10443.1	E.IKKHAYSNDPSQAIKTLE.S	58	75	2043.09	-0.21	0	2366		50.6	NA	Glu-C	Vero-GluC-1	Csab	NA	NA	NA	NA	NA	NA	NA	NA	58	71.7	2981.9	TRUE
CAN10443.1	K.HISPYTPR.T	167	174	970.509	-1.44	0	94297		35	NA	Trypsin	Vero-Trypsin-2	Csab	NA	NA	NA	NA	NA	NA	NA	NA	58	71.7	2981.9	TRUE
CAN10443.1	L.SFLSLNHPTEF.I	209	219	1291.63	-4.62	3	139		57.3	NA	Chymotrypsin	Vero-Chymotypsin-2	Csab	NA	NA	NA	NA	NA	NA	NA	NA	58	71.7	2981.9	TRUE
CAN10443.1	Y.TNHVRTEILHHNAVNKVTTPNLVVQAY.N	313	339	3068.65	3.68	2	3119		47.8	NA	Chymotrypsin	Vero-Chymotypsin-1	Csab	NA	NA	NA	NA	NA	NA	NA	NA	58	71.7	2981.9	TRUE
CAN10443.1	F.FTQITRQTF.M	278	286	1141.61	11.42	1	24970		51.8	NA	Chymotrypsin	Vero-Chymotypsin-1	Csab	NA	NA	NA	NA	NA	NA	NA	NA	58	71.7	2981.9	TRUE
CAN10443.1	L.SNDCLNQLKHY.V	505	515	1391.63	-5.8	2	1941	Carbamidomethyl: 4	34.2	NA	Chymotrypsin	Vero-Chymotypsin-1	Csab	NA	NA	NA	NA	NA	NA	NA	NA	58	71.7	2981.9	TRUE
CAN10443.1	E.IGSYTGVKLE.V	93	102	1066.58	3.71	0	7973		44.3	NA	Glu-C	Vero-GluC-2	Csab	NA	NA	NA	NA	NA	NA	NA	NA	58	71.7	2981.9	TRUE
CAN10443.1	R.TLMDQPTYETSEFAEIVR.N	384	401	2145.99	-7.14	0	1534	Oxidation: 3	39.9	NA	Trypsin	Vero-Trypsin-2	Csab	NA	NA	NA	NA	NA	NA	NA	NA	58	71.7	2981.9	TRUE
CAN10443.1	Y.TGVKLEVEKTEANKVIL.K	97	113	1871.1	5.51	1	371		17.2	NA	Chymotrypsin	Vero-Chymotypsin-2	Csab	NA	NA	NA	NA	NA	NA	NA	NA	58	71.7	2981.9	TRUE
CAN10443.1	Y.VKHTGKNEIL.K	516	525	1138.65	-7.05	0	1598		41	NA	Chymotrypsin	Vero-Chymotypsin-1	Csab	NA	NA	NA	NA	NA	NA	NA	NA	58	71.7	2981.9	TRUE
CAN10443.1	Y.KTHGDDFLIPETILF.G	242	256	1745.89	-13.38	3	308		59.6	NA	Chymotrypsin	Vero-Chymotypsin-1	Csab	NA	NA	NA	NA	NA	NA	NA	NA	58	71.7	2981.9	TRUE
CAN10443.1	R.TEILHHNAVNK.V	318	328	1275.68	2.45	0	1015		45.6	NA	Trypsin	Vero-Trypsin-1	Csab	NA	NA	NA	NA	NA	NA	NA	NA	58	71.7	2981.9	TRUE
CAN10443.1	F.TQITRQTF.M	279	286	994.544	12.76	0	22087		41.4	NA	Chymotrypsin	Vero-Chymotypsin-1	Csab	NA	NA	NA	NA	NA	NA	NA	NA	58	71.7	2981.9	TRUE
CAN10443.1	E.IVRNLRFSRPGNNYINE.L	399	415	2062.09	-3.34	0	807		19.8	NA	Glu-C	Vero-GluC-1	Csab	NA	NA	NA	NA	NA	NA	NA	NA	58	71.7	2981.9	TRUE
CAN10443.1	E.ANKVILKNGE.A	108	117	1085.63	3.31	0	398		15.9	NA	Glu-C	Vero-GluC-1	Csab	NA	NA	NA	NA	NA	NA	NA	NA	58	71.7	2981.9	TRUE
CAN10443.1	F.VIHGLHRTL.M	377	385	1045.63	1.13	1	10604		28.6	NA	Chymotrypsin	Vero-Chymotypsin-1	Csab	NA	NA	NA	NA	NA	NA	NA	NA	58	71.7	2981.9	TRUE
CAN10443.1	K.VTTPNLVVQAYNELEQTNTIR.H	329	349	2403.24	-2.77	0	77997		111.3	NA	Trypsin	Vero-Trypsin-2	Csab	NA	NA	NA	NA	NA	NA	NA	NA	58	71.7	2981.9	TRUE
CAN10443.1	E.VDVPICYSDPETVHSYTNHVRTE.I	297	319	2718.24	-2.04	2	8410	Carbamidomethyl: 6	73.2	NA	Glu-C	Vero-GluC-1	Csab	NA	NA	NA	NA	NA	NA	NA	NA	58	71.7	2981.9	TRUE
CAN10443.1	K.KLWQDEQR.F	368	375	1102.57	1.8	1	60875		34.2	NA	Trypsin	Vero-Trypsin-2	Csab	NA	NA	NA	NA	NA	NA	NA	NA	58	71.7	2981.9	TRUE
CAN10443.1	Y.KRKKEGGGNDPPVPKHISPY.T	152	171	2204.21	6.8	0	1093		54.3	NA	Chymotrypsin	Vero-Chymotypsin-2	Csab	NA	NA	NA	NA	NA	NA	NA	NA	58	71.7	2981.9	TRUE
CAN10443.1	K.FFTQITR.Q	277	283	912.501	8.04	0	28210		42.5	NA	Trypsin	Vero-Trypsin-1	Csab	NA	NA	NA	NA	NA	NA	NA	NA	58	71.7	2981.9	TRUE
CAN10443.1	E.TVHSYTNHVRTE.I	308	319	1443.7	3.65	0	21711		66	NA	Glu-C	Vero-GluC-1	Csab	NA	NA	NA	NA	NA	NA	NA	NA	58	71.7	2981.9	TRUE
CAN10443.1	Y.GDKHTTGDIAPNDRF.A	425	439	1643.78	2.5	0	13568		74.9	NA	Chymotrypsin	Vero-Chymotypsin-1	Csab	NA	NA	NA	NA	NA	NA	NA	NA	58	71.7	2981.9	TRUE
CAN10443.1	Y.GDKHTTGDIAPNDRFAML.V	425	442	1958.94	-1.23	1	7678		51.5	NA	Chymotrypsin	Vero-Chymotypsin-1	Csab	NA	NA	NA	NA	NA	NA	NA	NA	58	71.7	2981.9	TRUE
CAN10443.1	K.HTTGDIAPNDR.F	428	438	1196.57	1.73	0	30551		70.6	NA	Trypsin	Vero-Trypsin-2	Csab	NA	NA	NA	NA	NA	NA	NA	NA	58	71.7	2981.9	TRUE
CAN10443.1	E.SGSMPLEGPPYKRKKE.G	141	156	1803.95	2.03	1	14061		45.6	NA	Glu-C	Vero-GluC-2	Csab	NA	NA	NA	NA	NA	NA	NA	NA	58	71.7	2981.9	TRUE
CAN10443.1	M.PSNMKQF.C	2	8	867.405	2.31	0	926	Oxidation: 4	17.2	NH2	Chymotrypsin	Vero-Chymotypsin-1	Csab	NA	NA	NA	NA	NA	NA	NA	NA	58	71.7	2981.9	TRUE
CAN10443.1	E.LEQTNTIRHYGPIFPE.S	342	357	1914.98	2.29	1	16950		69	NA	Glu-C	Vero-GluC-1	Csab	NA	NA	NA	NA	NA	NA	NA	NA	58	71.7	2981.9	TRUE
CAN10443.1	L.SLNHPTEF.I	212	219	944.456	8.95	1	2872		29.7	NA	Chymotrypsin	Vero-Chymotypsin-1	Csab	NA	NA	NA	NA	NA	NA	NA	NA	58	71.7	2981.9	TRUE
CAN10443.1	K.HGVTFIYPK.Q	42	50	1061.58	2.2	0	7425		50.4	NA	Trypsin	Vero-Trypsin-2	Csab	NA	NA	NA	NA	NA	NA	NA	NA	58	71.7	2981.9	TRUE
CAN10443.1	Y.TAIPEEKVGGNETQTSSLTDLVPTRL.H	454	479	2756.47	14.79	2	435		23.9	NA	Chymotrypsin	Vero-Chymotypsin-1	Csab	NA	NA	NA	NA	NA	NA	NA	NA	58	71.7	2981.9	TRUE
CAN10443.1	R.HYGPIFPESTINALR.F	350	364	1714.91	9.68	0	34557		100.1	NA	Trypsin	Vero-Trypsin-1	Csab	NA	NA	NA	NA	NA	NA	NA	NA	58	71.7	2981.9	TRUE
CAN10443.1	K.NGEAVLVPAADFKPFPDR.R	115	132	1943.01	6.08	0	3371		44.1	NA	Trypsin	Vero-Trypsin-2	Csab	NA	NA	NA	NA	NA	NA	NA	NA	58	71.7	2981.9	TRUE
CAN10443.1	F.IYPKQAKIRDEIKKHAY.S	47	63	2101.21	7.2	0	14988		74.6	NA	Chymotrypsin	Vero-Chymotypsin-2	Csab	NA	NA	NA	NA	NA	NA	NA	NA	58	71.7	2981.9	TRUE
CAN10443.1	K.AFDDCMR.Q	184	190	914.347	-2.83	0	23734	Carbamidomethyl: 5	37.2	NA	Trypsin	Vero-Trypsin-2	Csab	NA	NA	NA	NA	NA	NA	NA	NA	58	71.7	2981.9	TRUE
CAN10443.1	K.VGGNETQTSSLTDLVPTR.L	461	478	1874.95	3.46	0	6831		91	NA	Trypsin	Vero-Trypsin-1	Csab	NA	NA	NA	NA	NA	NA	NA	NA	58	71.7	2981.9	TRUE
CAN10443.1	R.TLMDQPTYETSEFAEIVR.N	384	401	2130.02	8.04	0	10931		168.4	NA	Trypsin	Vero-Trypsin-1	Csab	NA	NA	NA	NA	NA	NA	NA	NA	58	71.7	2981.9	TRUE
CAN10443.1	F.SRPGNNYINELNITSPAMY.G	406	424	2154.03	-0.7	2	2237		40.6	NA	Chymotrypsin	Vero-Chymotypsin-2	Csab	NA	NA	NA	NA	NA	NA	NA	NA	58	71.7	2981.9	TRUE
CAN10443.1	E.ILHHNAVNKVTTPNLVVQAYNE.L	320	341	2474.27	-20.06	0	1105		129.2	NA	Glu-C	Vero-GluC-1	Csab	NA	NA	NA	NA	NA	NA	NA	NA	58	71.7	2981.9	TRUE
CAN10443.1	R.LHSFLNHNLSK.L	479	489	1309.68	-13.85	0	5121		54.5	NA	Trypsin	Vero-Trypsin-2	Csab	NA	NA	NA	NA	NA	NA	NA	NA	58	71.7	2981.9	TRUE
CAN10443.1	L.RFSRPGNNYINELNITSPAMY.G	404	424	2457.19	-4.07	3	1087		26.5	NA	Chymotrypsin	Vero-Chymotypsin-1	Csab	NA	NA	NA	NA	NA	NA	NA	NA	58	71.7	2981.9	TRUE
CAN10443.1	K.NGEAVLVPAADFKPFPDRR.L	115	133	2099.09	-5.1	1	1558		57.3	NA	Trypsin	Vero-Trypsin-1	Csab	NA	NA	NA	NA	NA	NA	NA	NA	58	71.7	2981.9	TRUE
CAN10443.1	E.SGSMPLEGPPYKRKKE.G	141	156	1819.93	-4.14	1	468	Oxidation: 4	19.4	NA	Glu-C	Vero-GluC-2	Csab	NA	NA	NA	NA	NA	NA	NA	NA	58	71.7	2981.9	TRUE
CAN10443.1	Y.NELEQTNTIRHY.G	340	351	1517.73	-0.34	1	27665		57.1	NA	Chymotrypsin	Vero-Chymotypsin-1	Csab	NA	NA	NA	NA	NA	NA	NA	NA	58	71.7	2981.9	TRUE
CAN10443.1	K.YKHGVTFIYPK.Q	40	50	1352.73	-1.27	1	518		28.6	NA	Trypsin	Vero-Trypsin-1	Csab	NA	NA	NA	NA	NA	NA	NA	NA	58	71.7	2981.9	TRUE
CAN10443.1	R.QNWCSVNNPYLAK.S	191	203	1593.76	4.57	0	14718	Carbamidomethyl: 4	43	NA	Trypsin	Vero-Trypsin-2	Csab	NA	NA	NA	NA	NA	NA	NA	NA	58	71.7	2981.9	TRUE
CAN10443.1	F.VIHGLHRTLMDQPTYETSEF.A	377	396	2374.13	-6.63	3	842		18.7	NA	Chymotrypsin	Vero-Chymotypsin-1	Csab	NA	NA	NA	NA	NA	NA	NA	NA	58	71.7	2981.9	TRUE
CAN10443.1	K.EVDVPICYSDPETVHSYTNHVR.T	296	317	2617.21	4.15	0	3614	Carbamidomethyl: 7	103	NA	Trypsin	Vero-Trypsin-1	Csab	NA	NA	NA	NA	NA	NA	NA	NA	58	71.7	2981.9	TRUE
CAN10443.1	R.FSRPGNNYINELNITSPAMYGDK.H	405	427	2601.26	9.37	0	38213		82	NA	Trypsin	Vero-Trypsin-2	Csab	NA	NA	NA	NA	NA	NA	NA	NA	58	71.7	2981.9	TRUE
CAN10443.1	R.FSRPGNNYINELNITSPAMYGDK.H	405	427	2617.21	-10.44	0	269	Oxidation: 19	46.6	NA	Trypsin	Vero-Trypsin-1	Csab	NA	NA	NA	NA	NA	NA	NA	NA	58	71.7	2981.9	TRUE
CAN10444.1	R.THLITTLDYR.K	68	77	1232.68	17.59	0	5295		17.5	NA	Trypsin	Vero-Trypsin-1	Csab	NA	NA	NA	NA	NA	NA	NA	NA	4	35	128.5	TRUE
CAN10444.1	K.DLITALGIPMR.V	53	63	1215.67	-4.35	0	3576	Oxidation: 10	34	NA	Trypsin	Vero-Trypsin-2	Csab	NA	NA	NA	NA	NA	NA	NA	NA	4	35	128.5	TRUE
CAN10444.1	Y.AAIFDKARTEY.I	18	28	1284.66	-1.98	1	10231		20.6	NA	Chymotrypsin	Vero-Chymotypsin-1	Csab	NA	NA	NA	NA	NA	NA	NA	NA	4	35	128.5	TRUE
CAN10444.1	K.DLITALGIPMR.V	53	63	1199.67	-7.07	0	1160		38.3	NA	Trypsin	Vero-Trypsin-1	Csab	NA	NA	NA	NA	NA	NA	NA	NA	4	35	128.5	TRUE
CAN10444.1	L.DYRKYY.-	75	80	907.426	-4.92	2	2414		18.1	NA	Chymotrypsin	Vero-Chymotypsin-1	Csab	NA	NA	NA	NA	NA	NA	NA	NA	4	35	128.5	TRUE
CAN10445.1	F.SLDWDKL.R	34	40	876.448	2.35	2	243		22.9	NA	Chymotrypsin	Vero-Chymotypsin-2	Csab	NA	NA	NA	NA	NA	NA	NA	NA	26	61.9	1568.5	TRUE
CAN10445.1	K.KAPLMFNFQNEK.H	62	73	1482.72	-11.28	1	5722	Oxidation: 5	32	NA	Trypsin	Vero-Trypsin-2	Csab	NA	NA	NA	NA	NA	NA	NA	NA	26	61.9	1568.5	TRUE
CAN10445.1	R.DRDPCLQFNK.Y	102	111	1292.62	13.29	1	77287	Carbamidomethyl: 5	70.7	NA	Trypsin	Vero-Trypsin-1	Csab	NA	NA	NA	NA	NA	NA	NA	NA	26	61.9	1568.5	TRUE
CAN10445.1	K.LIESHSMHDGIINAR.S	248	262	1692.84	-5.54	0	149701		111	NA	Trypsin	Vero-Trypsin-2	Csab	NA	NA	NA	NA	NA	NA	NA	NA	26	61.9	1568.5	TRUE
CAN10445.1	Y.VTVNVIVKGKKAPL.M	52	65	1465.95	5.17	0	166		27.5	NA	Chymotrypsin	Vero-Chymotypsin-1	Csab	NA	NA	NA	NA	NA	NA	NA	NA	26	61.9	1568.5	TRUE
CAN10445.1	K.KNEQGEEIYPGDEEK.S	127	141	1764.79	-2.71	1	16781		143.7	NA	Trypsin	Vero-Trypsin-2	Csab	NA	NA	NA	NA	NA	NA	NA	NA	26	61.9	1568.5	TRUE
CAN10445.1	E.DGVKANPDNIHKLIE.S	236	250	1662.87	-7.46	2	1479		72.2	NA	Glu-C	Vero-GluC-1	Csab	NA	NA	NA	NA	NA	NA	NA	NA	26	61.9	1568.5	TRUE
CAN10445.1	K.HLPNPIAR.I	190	197	917.538	6.67	0	51215		34.3	NA	Trypsin	Vero-Trypsin-1	Csab	NA	NA	NA	NA	NA	NA	NA	NA	26	61.9	1568.5	TRUE
CAN10445.1	K.ISPPLEDDGLTVK.K	114	126	1383.74	3.55	0	3093		70	NA	Trypsin	Vero-Trypsin-1	Csab	NA	NA	NA	NA	NA	NA	NA	NA	26	61.9	1568.5	TRUE
CAN10445.1	L.QALQQAKAEKNF.S	18	29	1375.7	-20.6	1	250		29.1	NA	Chymotrypsin	Vero-Chymotypsin-1	Csab	NA	NA	NA	NA	NA	NA	NA	NA	26	61.9	1568.5	TRUE
CAN10445.1	K.KAPLMFNFQNEK.H	62	73	1466.74	-6.76	1	15730		81.6	NA	Trypsin	Vero-Trypsin-1	Csab	NA	NA	NA	NA	NA	NA	NA	NA	26	61.9	1568.5	TRUE
CAN10445.1	L.CLEMGVVKVF.E	276	285	1181.59	-10.17	1	3395	Carbamidomethyl: 1	71	NA	Chymotrypsin	Vero-Chymotypsin-2	Csab	NA	NA	NA	NA	NA	NA	NA	NA	26	61.9	1568.5	TRUE
CAN10445.1	K.NADKHLPNPIAR.I	186	197	1345.74	3.44	1	20394		61.3	NA	Trypsin	Vero-Trypsin-2	Csab	NA	NA	NA	NA	NA	NA	NA	NA	26	61.9	1568.5	TRUE
CAN10445.1	L.CLEMGVVKVF.E	276	285	1197.61	7.45	1	252	Carbamidomethyl: 1; Oxidation: 4	51.2	NA	Chymotrypsin	Vero-Chymotypsin-1	Csab	NA	NA	NA	NA	NA	NA	NA	NA	26	61.9	1568.5	TRUE
CAN10445.1	K.TSFEELKDEDGVK.A	227	239	1496.73	10.65	1	1491		56.8	NA	Trypsin	Vero-Trypsin-1	Csab	NA	NA	NA	NA	NA	NA	NA	NA	26	61.9	1568.5	TRUE
CAN10445.1	K.YVTVNVIVK.G	51	59	1034.62	-7.06	0	6502		30	NA	Trypsin	Vero-Trypsin-2	Csab	NA	NA	NA	NA	NA	NA	NA	NA	26	61.9	1568.5	TRUE
CAN10445.1	E.KNNGIDVNSIYGSDDISTLVNQIAIA.-	287	312	2734.33	-22.58	3	918		17.8	NA	Glu-C	Vero-GluC-1	Csab	NA	NA	NA	NA	NA	NA	NA	NA	26	61.9	1568.5	TRUE
CAN10445.1	E.MGVVKVFE.K	279	286	908.487	-4.45	0	11264		46.6	NA	Glu-C	Vero-GluC-2	Csab	NA	NA	NA	NA	NA	NA	NA	NA	26	61.9	1568.5	TRUE
CAN10445.1	K.LIESHSMHDGIINAR.S	248	262	1708.85	4.38	0	2731	Oxidation: 7	44.2	NA	Trypsin	Vero-Trypsin-1	Csab	NA	NA	NA	NA	NA	NA	NA	NA	26	61.9	1568.5	TRUE
CAN10445.1	L.VKKRDRDPCLQF.N	98	109	1561.82	-5.22	1	77569	Carbamidomethyl: 9	30.3	NA	Chymotrypsin	Vero-Chymotypsin-2	Csab	NA	NA	NA	NA	NA	NA	NA	NA	26	61.9	1568.5	TRUE
CAN10445.1	L.VKKRDRDPCLQFNKY.K	98	112	1967.04	4.47	2	21355	Carbamidomethyl: 9	43.1	NA	Chymotrypsin	Vero-Chymotypsin-1	Csab	NA	NA	NA	NA	NA	NA	NA	NA	26	61.9	1568.5	TRUE
CAN10445.1	E.MGVVKVFE.K	279	286	924.486	-0.48	0	18834	Oxidation: 1	56.3	NA	Glu-C	Vero-GluC-2	Csab	NA	NA	NA	NA	NA	NA	NA	NA	26	61.9	1568.5	TRUE
CAN10445.1	F.HADDLLQALQQAKAEKNF.S	12	29	2040.01	-20.3	3	128		124.3	NA	Chymotrypsin	Vero-Chymotypsin-2	Csab	NA	NA	NA	NA	NA	NA	NA	NA	26	61.9	1568.5	TRUE
CAN10445.1	K.INPATSILTPILLDK.N	202	216	1608.96	3.34	0	28149		106	NA	Trypsin	Vero-Trypsin-2	Csab	NA	NA	NA	NA	NA	NA	NA	NA	26	61.9	1568.5	TRUE
CAN10445.1	R.IKINPATSILTPILLDK.N	200	216	1850.12	-8.4	1	102		41	NA	Trypsin	Vero-Trypsin-1	Csab	NA	NA	NA	NA	NA	NA	NA	NA	26	61.9	1568.5	TRUE
CAN10445.1	E.LKDEDGVKANPDNIHKLIE.S	232	250	2148.13	0.13	4	1448		93.8	NA	Glu-C	Vero-GluC-2	Csab	NA	NA	NA	NA	NA	NA	NA	NA	26	61.9	1568.5	TRUE
CAN10447.1	E.CTCNNGSCSLKTS.-	49	61	1488.6	7.52	0	851	Carbamidomethyl: 1, 3, 8	75.9	NA	Glu-C	Vero-GluC-1	Csab	NA	NA	NA	NA	NA	NA	NA	NA	NA	NA	NA	NA
CAN10448.1	K.SLLGSQVWSISR.S	313	324	1332.73	3.93	0	4553		33.4	NA	Trypsin	Vero-Trypsin-2	Csab	NA	NA	NA	NA	NA	NA	NA	NA	14	12.5	468	TRUE
CAN10448.1	R.LEVGDILYR.D	399	407	1077.6	3.79	0	5539		16.9	NA	Trypsin	Vero-Trypsin-2	Csab	NA	NA	NA	NA	NA	NA	NA	NA	14	12.5	468	TRUE
CAN10448.1	L.NIDRNLQTIQQLY.Y	255	267	1618.85	-4.12	2	1241		15.7	NA	Chymotrypsin	Vero-Chymotypsin-2	Csab	NA	NA	NA	NA	NA	NA	NA	NA	14	12.5	468	TRUE
CAN10448.1	R.DVVTGDVAFFNR.Q	408	419	1339.67	0.91	0	15709		27.9	NA	Trypsin	Vero-Trypsin-2	Csab	NA	NA	NA	NA	NA	NA	NA	NA	14	12.5	468	TRUE
CAN10448.1	K.NANVVKLMR.H	NA	NA	1060.59	1.51	1	1977	Oxidation: 8	19.1	NA	Trypsin	Vero-Trypsin-2	Csab	NA	NA	NA	NA	NA	NA	NA	NA	14	12.5	468	TRUE
CAN10448.1	R.VEAELLCSVR.N	475	484	1175.6	-8.41	0	2825	Carbamidomethyl: 7	21.5	NA	Trypsin	Vero-Trypsin-1	Csab	NA	NA	NA	NA	NA	NA	NA	NA	14	12.5	468	TRUE
CAN10448.1	K.SISLESIINSLR.A	NA	NA	1331.75	-2.77	0	70		19.4	NA	Trypsin	Vero-Trypsin-1	Csab	NA	NA	NA	NA	NA	NA	NA	NA	14	12.5	468	TRUE
CAN10448.1	R.STICGNSDLHLDEVGYPISFAR.T	325	346	2451.22	22.93	0	11228	Carbamidomethyl: 4	17.6	NA	Trypsin	Vero-Trypsin-2	Csab	NA	NA	NA	NA	NA	NA	NA	NA	14	12.5	468	TRUE
CAN10448.1	R.LVQQLYGEDGLDAR.Q	850	863	1576.76	-21.15	0	14060		25.1	NA	Trypsin	Vero-Trypsin-2	Csab	NA	NA	NA	NA	NA	NA	NA	NA	14	12.5	468	TRUE
CAN10448.1	R.IQPQFSFGR.T	762	770	1079.56	-6.31	0	14580		47.8	NA	Trypsin	Vero-Trypsin-2	Csab	NA	NA	NA	NA	NA	NA	NA	NA	14	12.5	468	TRUE
CAN10448.1	K.NLPYVFINNIQER.L	970	982	1619.85	-3.77	0	16040		32.7	NA	Trypsin	Vero-Trypsin-2	Csab	NA	NA	NA	NA	NA	NA	NA	NA	14	12.5	468	TRUE
CAN10448.1	R.TLQVAETVQHYNINR.L	347	361	1785.93	5.31	0	14189		63.1	NA	Trypsin	Vero-Trypsin-2	Csab	NA	NA	NA	NA	NA	NA	NA	NA	14	12.5	468	TRUE
CAN10448.1	E.IAAVQFNIAGDNDHKRQGVME.V	8	28	2313.13	-6.65	2	115		16.8	NA	Glu-C	Vero-GluC-2	Csab	NA	NA	NA	NA	NA	NA	NA	NA	14	12.5	468	TRUE
CAN10448.1	K.LQLNALK.F	704	710	799.513	11.26	0	4785		25.4	NA	Trypsin	Vero-Trypsin-1	Csab	NA	NA	NA	NA	NA	NA	NA	NA	14	12.5	468	TRUE
CAN10448.1	K.YTGIQSPLFEEEFSR.L	886	900	1802.86	-0.35	0	2486		49.2	NA	Trypsin	Vero-Trypsin-1	Csab	NA	NA	NA	NA	NA	NA	NA	NA	14	12.5	468	TRUE
CAN10448.1	R.APTWYSEVYAPYMHYNK.Q	570	586	2119.95	-3.39	0	1994		36.2	NA	Trypsin	Vero-Trypsin-2	Csab	NA	NA	NA	NA	NA	NA	NA	NA	14	12.5	468	TRUE
CAN10449.1	K.FFVEEGAVR.I	66	74	1053.54	0.27	0	22453		48.2	NA	Trypsin	Vero-Trypsin-2	Csab	NA	NA	NA	NA	NA	NA	NA	NA	10	21.7	333.1	TRUE
CAN10449.1	F.QKLTPALF.K	371	378	917.524	-22.93	2	17885		20	NA	Chymotrypsin	Vero-Chymotypsin-1	Csab	NA	NA	NA	NA	NA	NA	NA	NA	10	21.7	333.1	TRUE
CAN10449.1	W.VCELPNKKRF.V	345	354	1290.71	8.56	0	7168	Carbamidomethyl: 2	28.1	NA	Chymotrypsin	Vero-Chymotypsin-1	Csab	NA	NA	NA	NA	NA	NA	NA	NA	10	21.7	333.1	TRUE
CAN10449.1	K.HLTYADR.Y	360	366	875.437	-0.32	0	8393		22.2	NA	Trypsin	Vero-Trypsin-2	Csab	NA	NA	NA	NA	NA	NA	NA	NA	10	21.7	333.1	TRUE
CAN10449.1	E.IFTKFFVEE.G	62	70	1159.63	23.84	1	879		19.7	NA	Glu-C	Vero-GluC-2	Csab	NA	NA	NA	NA	NA	NA	NA	NA	10	21.7	333.1	TRUE
CAN10449.1	L.AKLKPLLDAEF.I	315	325	1244.7	-22.58	3	307		22.9	NA	Chymotrypsin	Vero-Chymotypsin-2	Csab	NA	NA	NA	NA	NA	NA	NA	NA	10	21.7	333.1	TRUE
CAN10449.1	K.TFFEEETDPIVQR.K	138	150	1610.78	5.75	0	16216		60	NA	Trypsin	Vero-Trypsin-2	Csab	NA	NA	NA	NA	NA	NA	NA	NA	10	21.7	333.1	TRUE
CAN10449.1	K.TGIPLQAR.A	398	405	855.499	-6.83	0	5141		15.4	NA	Trypsin	Vero-Trypsin-2	Csab	NA	NA	NA	NA	NA	NA	NA	NA	10	21.7	333.1	TRUE
CAN10449.1	K.NATTVVHQAFK.D	91	101	1215.65	1.81	0	911		34.7	NA	Trypsin	Vero-Trypsin-1	Csab	NA	NA	NA	NA	NA	NA	NA	NA	10	21.7	333.1	TRUE
CAN10449.1	L.QARAVGF.R	403	409	748.425	20.01	0	962		16.7	NA	Chymotrypsin	Vero-Chymotypsin-1	Csab	NA	NA	NA	NA	NA	NA	NA	NA	10	21.7	333.1	TRUE
CAN10449.1	F.REPINVLEII.-	410	419	1195.72	12.62	1	8719		25.1	NA	Chymotrypsin	Vero-Chymotypsin-2	Csab	NA	NA	NA	NA	NA	NA	NA	NA	10	21.7	333.1	TRUE
CAN10449.1	L.GLDNIKKELKQL.Y	179	190	1398.82	-7.98	2	48967		19.9	NA	Chymotrypsin	Vero-Chymotypsin-2	Csab	NA	NA	NA	NA	NA	NA	NA	NA	10	21.7	333.1	TRUE
CAN10450.1	K.VHQIYGFPK.E	692	700	1088.58	-10.33	0	591		18.8	NA	Trypsin	Vero-Trypsin-2	Csab	NA	NA	NA	NA	NA	NA	NA	NA	4	6.2	142.5	TRUE
CAN10450.1	F.SHATTRQHKHATNIY.V	661	675	1764.9	7.41	0	216		17.1	NA	Chymotrypsin	Vero-Chymotypsin-2	Csab	NA	NA	NA	NA	NA	NA	NA	NA	4	6.2	142.5	TRUE
CAN10450.1	K.TVYEALVAQEIPSTISHSIR.C	41	60	2214.13	-20.19	0	5653		39.8	NA	Trypsin	Vero-Trypsin-2	Csab	NA	NA	NA	NA	NA	NA	NA	NA	4	6.2	142.5	TRUE
CAN10450.1	R.YLDAGVR.H	634	640	793.419	-1.53	0	168826		18.4	NA	Trypsin	Vero-Trypsin-2	Csab	NA	NA	NA	NA	NA	NA	NA	NA	4	6.2	142.5	TRUE
CAN10450.1	M.ASLDNLVARY.Q	2	11	1163.61	3.84	2	8313	Acetyl: 1	48.3	Acetyl	Chymotrypsin	Vero-Chymotypsin-2	Csab	NA	NA	NA	NA	NA	NA	NA	NA	4	6.2	142.5	TRUE
CAN10451.1	K.GSGTLLWEIPK.G	121	131	1200.67	2.47	0	1638		23.1	NA	Trypsin	Vero-Trypsin-2	Csab	NA	NA	NA	NA	NA	NA	NA	NA	6	23.2	174.6	TRUE
CAN10451.1	E.SDLTCAIRE.F	139	147	1064.52	12.38	1	5183	Carbamidomethyl: 5	16.6	NA	Glu-C	Vero-GluC-2	Csab	NA	NA	NA	NA	NA	NA	NA	NA	6	23.2	174.6	TRUE
CAN10451.1	Y.SINANQGHLIKMF.N	47	59	1472.76	-4.32	1	303		25.9	NA	Chymotrypsin	Vero-Chymotypsin-1	Csab	NA	NA	NA	NA	NA	NA	NA	NA	6	23.2	174.6	TRUE
CAN10451.1	K.GKPKEDESDLTCAIR.E	132	146	1718.85	4.8	1	524	Carbamidomethyl: 12	39.1	NA	Trypsin	Vero-Trypsin-1	Csab	NA	NA	NA	NA	NA	NA	NA	NA	6	23.2	174.6	TRUE
CAN10451.1	K.MFNNMTINER.L	58	67	1269.58	4.31	0	11507		32.9	NA	Trypsin	Vero-Trypsin-2	Csab	NA	NA	NA	NA	NA	NA	NA	NA	6	23.2	174.6	TRUE
CAN10451.1	K.ISWQNMEAVR.F	212	221	1233.6	-0.7	0	3023		37	NA	Trypsin	Vero-Trypsin-1	Csab	NA	NA	NA	NA	NA	NA	NA	NA	6	23.2	174.6	TRUE
CAN10453.1	-.MNKTIEYQKEF.L	1	11	1472.7	-6.62	1	1229	Acetyl: 1	40.2	Acetyl	Chymotrypsin	Vero-Chymotypsin-2	Csab	NA	NA	NA	NA	NA	NA	NA	NA	4	57	220.6	TRUE
CAN10453.1	E.NNQLLSIPVKKNILKE.I	15	30	1851.09	-9.25	0	170		45.9	NA	Glu-C	Vero-GluC-1	Csab	NA	NA	NA	NA	NA	NA	NA	NA	4	57	220.6	TRUE
CAN10453.1	-.MNKTIE.Y	1	6	793.385	10.71	0	234	Acetyl: 1; Oxidation: 1	24.2	Acetyl	Glu-C	Vero-GluC-1	Csab	NA	NA	NA	NA	NA	NA	NA	NA	4	57	220.6	TRUE
CAN10453.1	K.EILQNDEQDTIITNCITK.E	30	47	2148.09	17.93	0	106	Carbamidomethyl: 15	72.1	NA	Trypsin	Vero-Trypsin-1	Csab	NA	NA	NA	NA	NA	NA	NA	NA	4	57	220.6	TRUE
CAN10453.1	E.ILQNDEQDTIITNCITKE.V	31	48	2148.02	-12.47	3	804	Carbamidomethyl: 14	38.2	NA	Glu-C	Vero-GluC-1	Csab	NA	NA	NA	NA	NA	NA	NA	NA	4	57	220.6	TRUE
CAN10454.1	K.HTFSVYHVQEELTQEQALNLTK.L	159	180	2615.32	2.2	0	1156		33.3	NA	Trypsin	Vero-Trypsin-2	Csab	NA	NA	NA	NA	NA	NA	NA	NA	9	28	338.9	TRUE
CAN10454.1	-.MIDQKIFE.T	1	8	1039.51	1.05	1	1369	Oxidation: 1	37.9	NH2	Glu-C	Vero-GluC-2	Csab	NA	NA	NA	NA	NA	NA	NA	NA	9	28	338.9	TRUE
CAN10454.1	-.MIDQKIFE.T	1	8	1023.52	-0.5	1	3906		34.3	NH2	Glu-C	Vero-GluC-2	Csab	NA	NA	NA	NA	NA	NA	NA	NA	9	28	338.9	TRUE
CAN10454.1	F.NNEQLIKRHENIW.M	315	327	1693.87	-4.62	1	6924		30.4	NA	Chymotrypsin	Vero-Chymotypsin-1	Csab	NA	NA	NA	NA	NA	NA	NA	NA	9	28	338.9	TRUE
CAN10454.1	W.MLIEQRKIGHDF.-	328	339	1486.77	-11.8	1	9077		33.3	NA	Chymotrypsin	Vero-Chymotypsin-2	Csab	NA	NA	NA	NA	NA	NA	NA	NA	9	28	338.9	TRUE
CAN10454.1	W.ARPPNLL.K	258	264	780.471	-2.22	1	3318		26.8	NA	Chymotrypsin	Vero-Chymotypsin-1	Csab	NA	NA	NA	NA	NA	NA	NA	NA	9	28	338.9	TRUE
CAN10454.1	W.MLIEQRKIGHDF.-	328	339	1502.79	5.52	1	2593	Oxidation: 1	18.2	NA	Chymotrypsin	Vero-Chymotypsin-2	Csab	NA	NA	NA	NA	NA	NA	NA	NA	9	28	338.9	TRUE
CAN10454.1	K.SSSLGFWARPPNLLK.S	251	265	1672.92	4.55	0	3400		44	NA	Trypsin	Vero-Trypsin-1	Csab	NA	NA	NA	NA	NA	NA	NA	NA	9	28	338.9	TRUE
CAN10454.1	R.SPCFIMR.T	55	61	910.435	8.06	0	3907	Carbamidomethyl: 3	25.1	NA	Trypsin	Vero-Trypsin-1	Csab	NA	NA	NA	NA	NA	NA	NA	NA	9	28	338.9	TRUE
CAN10454.1	Y.YIPGRQQASATGSIFIPKHTF.S	141	161	2319.25	11.39	2	2642		55.6	NA	Chymotrypsin	Vero-Chymotypsin-2	Csab	NA	NA	NA	NA	NA	NA	NA	NA	9	28	338.9	TRUE
CAN10455.1	M.AYPELDAADFLQQLAR.R	2	17	1862.92	-6.03	0	11622	Acetyl: 1	77.6	Acetyl	Trypsin	Vero-Trypsin-2	Csab	NA	NA	NA	NA	NA	NA	NA	NA	11	12.9	394.3	TRUE
CAN10455.1	K.VIVEGLNFQAVR.Y	636	647	1344.75	-13.26	0	742		17.9	NA	Trypsin	Vero-Trypsin-1	Csab	NA	NA	NA	NA	NA	NA	NA	NA	11	12.9	394.3	TRUE
CAN10455.1	R.DFQLPAMHSIR.I	876	886	1330.67	5.89	0	6148	Oxidation: 7	18.7	NA	Trypsin	Vero-Trypsin-1	Csab	NA	NA	NA	NA	NA	NA	NA	NA	11	12.9	394.3	TRUE
CAN10455.1	K.IISHVPGDDNTLVGYATEDSVR.L	971	992	2358.16	2	0	2390		55	NA	Trypsin	Vero-Trypsin-2	Csab	NA	NA	NA	NA	NA	NA	NA	NA	11	12.9	394.3	TRUE
CAN10455.1	R.FTILHSEIEPAVR.E	598	610	1511.82	-1.88	0	2497		15.9	NA	Trypsin	Vero-Trypsin-2	Csab	NA	NA	NA	NA	NA	NA	NA	NA	11	12.9	394.3	TRUE
CAN10455.1	K.GLQLHNAQLFVQNFQNPNTPYSR.L	72	94	2686.36	4.8	0	149		51	NA	Trypsin	Vero-Trypsin-1	Csab	NA	NA	NA	NA	NA	NA	NA	NA	11	12.9	394.3	TRUE
CAN10455.1	K.KEPVLDIETYIR.D	864	875	1475.81	-1.42	1	2006		18.3	NA	Trypsin	Vero-Trypsin-2	Csab	NA	NA	NA	NA	NA	NA	NA	NA	11	12.9	394.3	TRUE
CAN10455.1	F.LLDTNTNFYPERIF.A	382	395	1742.88	0.94	3	3194		27	NA	Chymotrypsin	Vero-Chymotypsin-2	Csab	NA	NA	NA	NA	NA	NA	NA	NA	11	12.9	394.3	TRUE
CAN10455.1	R.GGFFQFYGYK.E	199	208	1213.55	-10.96	0	408		21.6	NA	Trypsin	Vero-Trypsin-2	Csab	NA	NA	NA	NA	NA	NA	NA	NA	11	12.9	394.3	TRUE
CAN10455.1	R.VSFLLDTNTNFYPER.I	379	393	1815.91	7.98	0	106		23.9	NA	Trypsin	Vero-Trypsin-1	Csab	NA	NA	NA	NA	NA	NA	NA	NA	11	12.9	394.3	TRUE
CAN10455.1	Y.NIQERNNY.G	288	295	1050.5	6.92	0	2505		17.2	NA	Chymotrypsin	Vero-Chymotypsin-1	Csab	NA	NA	NA	NA	NA	NA	NA	NA	11	12.9	394.3	TRUE
CAN10455.1	E.HSQTKEPFQVLYE.K	893	905	1605.78	-5.68	0	593		34.3	NA	Glu-C	Vero-GluC-2	Csab	NA	NA	NA	NA	NA	NA	NA	NA	11	12.9	394.3	TRUE
CAN10455.1	L.QQLARRKEF.K	13	21	1175.67	3.35	1	923		15.9	NA	Chymotrypsin	Vero-Chymotypsin-1	Csab	NA	NA	NA	NA	NA	NA	NA	NA	11	12.9	394.3	TRUE
CAN10456.1	-.MDTETSPLLSHNLSTR.E	1	16	1859.89	3.07	0	3389	Acetyl: 1; Oxidation: 1	95.9	Acetyl	Trypsin	Vero-Trypsin-1	Csab	NA	NA	NA	NA	NA	NA	NA	NA	13	64.1	650.8	TRUE
CAN10456.1	K.NSTSLQSHIPSDEQLAELAHS.-	97	117	2264.08	1.55	0	1708		52.5	NA	Trypsin	Vero-Trypsin-2	Csab	NA	NA	NA	NA	NA	NA	NA	NA	13	64.1	650.8	TRUE
CAN10456.1	L.STREGIKQSTQGLL.A	14	27	1517.83	4.14	1	16571		24.1	NA	Chymotrypsin	Vero-Chymotypsin-1	Csab	NA	NA	NA	NA	NA	NA	NA	NA	13	64.1	650.8	TRUE
CAN10456.1	L.LSHNLSTREGIKQSTQGLL.A	9	27	2082.13	-2.15	3	1375		22.6	NA	Chymotrypsin	Vero-Chymotypsin-1	Csab	NA	NA	NA	NA	NA	NA	NA	NA	13	64.1	650.8	TRUE
CAN10456.1	Y.VQQPEPHHHFPVF.F	79	91	1598.8	9.44	0	776		26.1	NA	Chymotrypsin	Vero-Chymotypsin-2	Csab	NA	NA	NA	NA	NA	NA	NA	NA	13	64.1	650.8	TRUE
CAN10456.1	R.KNSTSLQSHIPSDEQLAELAHS.-	96	117	2392.16	-5.12	1	131		15.2	NA	Trypsin	Vero-Trypsin-2	Csab	NA	NA	NA	NA	NA	NA	NA	NA	13	64.1	650.8	TRUE
CAN10456.1	Y.VQQPEPHHHFPVFF.R	79	92	1745.86	4.14	1	183222		66.8	NA	Chymotrypsin	Vero-Chymotypsin-2	Csab	NA	NA	NA	NA	NA	NA	NA	NA	13	64.1	650.8	TRUE
CAN10456.1	K.SSMPKPPPSYYVQQPEPHHHFPVFFR.K	68	93	3136.56	11.32	0	2434		42.1	NA	Trypsin	Vero-Trypsin-2	Csab	NA	NA	NA	NA	NA	NA	NA	NA	13	64.1	650.8	TRUE
CAN10456.1	E.TSPLLSHNLSTRE.G	5	17	1454.76	-0.71	0	47721		71.2	NA	Glu-C	Vero-GluC-2	Csab	NA	NA	NA	NA	NA	NA	NA	NA	13	64.1	650.8	TRUE
CAN10456.1	-.MDTETSPLLSHNLSTR.E	1	16	1843.9	5.89	0	59298	Acetyl: 1	83.3	Acetyl	Trypsin	Vero-Trypsin-1	Csab	NA	NA	NA	NA	NA	NA	NA	NA	13	64.1	650.8	TRUE
CAN10456.1	-.MDTETSPLLSHNL.S	1	13	1499.73	14.48	2	1832	Acetyl: 1	65.5	Acetyl	Chymotrypsin	Vero-Chymotypsin-2	Csab	NA	NA	NA	NA	NA	NA	NA	NA	13	64.1	650.8	TRUE
CAN10456.1	K.SSMPKPPPSYYVQQPEPHHHFPVFFR.K	68	93	3152.48	-13.67	0	50	Oxidation: 3	22.7	NA	Trypsin	Vero-Trypsin-1	Csab	NA	NA	NA	NA	NA	NA	NA	NA	13	64.1	650.8	TRUE
CAN10456.1	-.MDTETSPLLSHNL.S	1	13	1515.69	-6.33	2	602	Acetyl: 1; Oxidation: 1	62.9	Acetyl	Chymotrypsin	Vero-Chymotypsin-2	Csab	NA	NA	NA	NA	NA	NA	NA	NA	13	64.1	650.8	TRUE
CAN10457.1	K.NILDIIVEQR.A	101	110	1212.7	6.72	0	6611		52.9	NA	Trypsin	Vero-Trypsin-2	Csab	NA	NA	NA	NA	NA	NA	NA	NA	2	11.2	116.9	TRUE
CAN10457.1	K.LITQEEAQEFLGR.E	141	153	1533.79	-0.47	0	26972		64	NA	Trypsin	Vero-Trypsin-2	Csab	NA	NA	NA	NA	NA	NA	NA	NA	2	11.2	116.9	TRUE
CAN10458.1	R.TQVGGSDLASVLGLNPYK.S	25	42	1818.96	-0.89	0	856		22	NA	Trypsin	Vero-Trypsin-2	Csab	NA	NA	NA	NA	NA	NA	NA	NA	7	17.4	150.1	TRUE
CAN10458.1	F.RQLLETLY.Q	241	248	1035.59	4.87	3	2542		16.5	NA	Chymotrypsin	Vero-Chymotypsin-1	Csab	NA	NA	NA	NA	NA	NA	NA	NA	7	17.4	150.1	TRUE
CAN10458.1	F.KDSPQQRSDAW.H	9	19	1317.63	5.86	0	5560		16.5	NA	Chymotrypsin	Vero-Chymotypsin-1	Csab	NA	NA	NA	NA	NA	NA	NA	NA	7	17.4	150.1	TRUE
CAN10458.1	R.AACSWGTLFER.V	62	72	1297.6	3.74	0	12051	Carbamidomethyl: 3	36	NA	Trypsin	Vero-Trypsin-2	Csab	NA	NA	NA	NA	NA	NA	NA	NA	7	17.4	150.1	TRUE
CAN10458.1	W.HAIRRTQVGGSDLASVL.G	20	36	1779.96	-13.65	1	2080		20.8	NA	Chymotrypsin	Vero-Chymotypsin-1	Csab	NA	NA	NA	NA	NA	NA	NA	NA	7	17.4	150.1	TRUE
CAN10458.1	K.TIFNNVR.Y	126	132	863.465	-9.57	0	4414		15.7	NA	Trypsin	Vero-Trypsin-2	Csab	NA	NA	NA	NA	NA	NA	NA	NA	7	17.4	150.1	TRUE
CAN10458.1	R.SDAWHAIR.R	16	23	955.477	3.15	0	3120		22.6	NA	Trypsin	Vero-Trypsin-2	Csab	NA	NA	NA	NA	NA	NA	NA	NA	7	17.4	150.1	TRUE
CAN10460.1	R.NNTGLLTNFNIDETLQR.W	83	99	1962.98	-6.23	0	4675		27.2	NA	Trypsin	Vero-Trypsin-2	Csab	NA	NA	NA	NA	NA	NA	NA	NA	6	32.2	180.5	TRUE
CAN10460.1	F.SMMDFERVHY.K	113	122	1314.54	-12.92	1	1206		25.7	NA	Chymotrypsin	Vero-Chymotypsin-2	Csab	NA	NA	NA	NA	NA	NA	NA	NA	6	32.2	180.5	TRUE
CAN10460.1	R.SQTECGPYSLFYIR.A	228	241	1720.81	3.26	0	1837	Carbamidomethyl: 5	29.4	NA	Trypsin	Vero-Trypsin-1	Csab	NA	NA	NA	NA	NA	NA	NA	NA	6	32.2	180.5	TRUE
CAN10460.1	Y.AQQKGLDLSKELETRF.K	61	76	1862.96	-17.26	3	809		35.2	NA	Chymotrypsin	Vero-Chymotypsin-2	Csab	NA	NA	NA	NA	NA	NA	NA	NA	6	32.2	180.5	TRUE
CAN10460.1	Y.KFNQVDMVKVY.K	123	133	1370.68	-22.14	1	391		20.3	NA	Chymotrypsin	Vero-Chymotypsin-1	Csab	NA	NA	NA	NA	NA	NA	NA	NA	6	32.2	180.5	TRUE
CAN10460.1	Y.KGEELQYVEGKVVKRPCNTF.G	134	153	2381.23	1.27	2	441	Carbamidomethyl: 17	42.8	NA	Chymotrypsin	Vero-Chymotypsin-2	Csab	NA	NA	NA	NA	NA	NA	NA	NA	6	32.2	180.5	TRUE
CAN10461.1	R.ELCTGVVPLTETQTQSIHSVR.R	663	683	2355.2	1.31	0	7612	Carbamidomethyl: 3	104.8	NA	Trypsin	Vero-Trypsin-2	Csab	NA	NA	NA	NA	NA	NA	NA	NA	9	10.7	298.2	TRUE
CAN10461.1	K.IFDELIVNATDHER.A	57	70	1671.81	-15.45	0	1220		21.2	NA	Trypsin	Vero-Trypsin-1	Csab	NA	NA	NA	NA	NA	NA	NA	NA	9	10.7	298.2	TRUE
CAN10461.1	L.IAKRDVYVPEVASCF.F	111	125	1753.89	-3.08	1	1379	Carbamidomethyl: 14	22.2	NA	Chymotrypsin	Vero-Chymotypsin-2	Csab	NA	NA	NA	NA	NA	NA	NA	NA	9	10.7	298.2	TRUE
CAN10461.1	R.IVEEFKETEEQDSIENFLR.L	986	NA	2355.15	5.14	1	3810		22.5	NA	Trypsin	Vero-Trypsin-2	Csab	NA	NA	NA	NA	NA	NA	NA	NA	9	10.7	298.2	TRUE
CAN10461.1	R.NIITITELPLR.V	930	940	1282.77	-5.82	0	4208		28.5	NA	Trypsin	Vero-Trypsin-2	Csab	NA	NA	NA	NA	NA	NA	NA	NA	9	10.7	298.2	TRUE
CAN10461.1	K.ADAKPYSLHPLQVAAVVSPK.F	275	294	2091.15	-3.22	0	1419		26.1	NA	Trypsin	Vero-Trypsin-2	Csab	NA	NA	NA	NA	NA	NA	NA	NA	9	10.7	298.2	TRUE
CAN10461.1	L.KPNSLNRIVEEF.K	979	990	1445.76	-9.05	1	2149		21	NA	Chymotrypsin	Vero-Chymotypsin-2	Csab	NA	NA	NA	NA	NA	NA	NA	NA	9	10.7	298.2	TRUE
CAN10461.1	R.LDIIEPPTITPSR.E	177	189	1451.78	-18.55	0	1682		15.1	NA	Trypsin	Vero-Trypsin-1	Csab	NA	NA	NA	NA	NA	NA	NA	NA	9	10.7	298.2	TRUE
CAN10461.1	K.YVQQINQR.L	169	176	1048.55	1.13	0	3603		36.8	NA	Trypsin	Vero-Trypsin-1	Csab	NA	NA	NA	NA	NA	NA	NA	NA	9	10.7	298.2	TRUE
CAN10462.1	D.ISFVGYQCVPHKQE.M	305	318	1691.81	-7.14	0	3822	Carbamidomethyl: 8	58.5	NA	Glu-C	Vero-GluC-1	Csab	NA	NA	NA	NA	NA	NA	NA	NA	11	35.1	567.3	TRUE
CAN10462.1	F.SHLDIEQYPTDKKEY.M	185	199	1865.9	5.61	1	6162		28.8	NA	Chymotrypsin	Vero-Chymotypsin-1	Csab	NA	NA	NA	NA	NA	NA	NA	NA	11	35.1	567.3	TRUE
CAN10462.1	K.IEDSTDLFMTEQFIR.N	80	94	1844.87	-4.06	0	33283		76.7	NA	Trypsin	Vero-Trypsin-2	Csab	NA	NA	NA	NA	NA	NA	NA	NA	11	35.1	567.3	TRUE
CAN10462.1	K.THFSHLDIEQYPTDKK.E	182	197	1958.96	1.3	1	13069		80.4	NA	Trypsin	Vero-Trypsin-2	Csab	NA	NA	NA	NA	NA	NA	NA	NA	11	35.1	567.3	TRUE
CAN10462.1	D.LITLLE.K	332	337	701.434	-14.19	0	1991		21.9	NA	Glu-C	Vero-GluC-2	Csab	NA	NA	NA	NA	NA	NA	NA	NA	11	35.1	567.3	TRUE
CAN10462.1	E.EPQPELVLFSLDEE.K	262	275	1644.84	24.79	3	134		19.9	NA	Glu-C	Vero-GluC-2	Csab	NA	NA	NA	NA	NA	NA	NA	NA	11	35.1	567.3	TRUE
CAN10462.1	R.VLQDEIPNYMLDIKPGGYK.I	61	79	2193.09	-14.13	0	6174		64.6	NA	Trypsin	Vero-Trypsin-2	Csab	NA	NA	NA	NA	NA	NA	NA	NA	11	35.1	567.3	TRUE
CAN10462.1	R.INFIPIYAK.N	97	105	1078.62	-6.8	0	2617		41.7	NA	Trypsin	Vero-Trypsin-2	Csab	NA	NA	NA	NA	NA	NA	NA	NA	11	35.1	567.3	TRUE
CAN10462.1	E.DLITLLE.K	331	337	816.486	17.42	1	1146		17.4	NA	Glu-C	Vero-GluC-2	Csab	NA	NA	NA	NA	NA	NA	NA	NA	11	35.1	567.3	TRUE
CAN10462.1	F.NLAVKTHFSHLDIEQYPTDKKEY.M	177	199	2776.37	-7.92	3	639		39.7	NA	Chymotrypsin	Vero-Chymotypsin-1	Csab	NA	NA	NA	NA	NA	NA	NA	NA	11	35.1	567.3	TRUE
CAN10462.1	R.LGLCFPAVPLPHINQAVR.T	219	236	2002.11	4.17	0	14578	Carbamidomethyl: 4	35.5	NA	Trypsin	Vero-Trypsin-2	Csab	NA	NA	NA	NA	NA	NA	NA	NA	11	35.1	567.3	TRUE
CAN10462.1	K.NETLVFALR.S	106	114	1062.6	5.06	0	3394		45.2	NA	Trypsin	Vero-Trypsin-1	Csab	NA	NA	NA	NA	NA	NA	NA	NA	11	35.1	567.3	TRUE
CAN10462.1	F.ALRSLNNSCEVKTIY.S	112	126	1767.91	3.29	2	6725	Carbamidomethyl: 9	17.1	NA	Chymotrypsin	Vero-Chymotypsin-1	Csab	NA	NA	NA	NA	NA	NA	NA	NA	11	35.1	567.3	TRUE
CAN10462.1	Y.KIEDSTDLF.M	79	87	1067.51	-17.62	1	313		19.9	NA	Chymotrypsin	Vero-Chymotypsin-2	Csab	NA	NA	NA	NA	NA	NA	NA	NA	11	35.1	567.3	TRUE
CAN10463.1	E.KAKRGSDDEDDMFSIKN.-	155	171	1971.89	-7.05	5	842	Oxidation: 12	33.6	NA	Glu-C	Vero-GluC-1	Csab	NA	NA	NA	NA	NA	NA	NA	NA	16	71.3	982.5	TRUE
CAN10463.1	F.LMDEYNKNNRRPSGPPREQPMHPLLPY.Q	63	89	3249.62	3.96	3	10904		34.1	NA	Chymotrypsin	Vero-Chymotypsin-1	Csab	NA	NA	NA	NA	NA	NA	NA	NA	16	71.3	982.5	TRUE
CAN10463.1	R.KNSITTPLLITPQQEK.I	40	55	1811.02	-2.81	1	3811		69.5	NA	Trypsin	Vero-Trypsin-2	Csab	NA	NA	NA	NA	NA	NA	NA	NA	16	71.3	982.5	TRUE
CAN10463.1	E.QIYHKKHASQQVNTE.L	114	128	1810.93	4.57	0	710		60	NA	Glu-C	Vero-GluC-1	Csab	NA	NA	NA	NA	NA	NA	NA	NA	16	71.3	982.5	TRUE
CAN10463.1	L.LITPQQEKISQIVEF.L	48	62	1772.94	-23.68	1	5569		94.7	NA	Chymotrypsin	Vero-Chymotypsin-1	Csab	NA	NA	NA	NA	NA	NA	NA	NA	16	71.3	982.5	TRUE
CAN10463.1	E.KAKRGSDDEDDMFSIKN.-	155	171	1955.91	-1.38	5	7039		81.8	NA	Glu-C	Vero-GluC-1	Csab	NA	NA	NA	NA	NA	NA	NA	NA	16	71.3	982.5	TRUE
CAN10463.1	K.ESIDVLR.F	13	19	831.458	0.95	0	27718		46.7	NA	Trypsin	Vero-Trypsin-1	Csab	NA	NA	NA	NA	NA	NA	NA	NA	16	71.3	982.5	TRUE
CAN10463.1	K.NSITTPLLITPQQEK.I	41	55	1682.92	-9.16	0	9404		75.3	NA	Trypsin	Vero-Trypsin-2	Csab	NA	NA	NA	NA	NA	NA	NA	NA	16	71.3	982.5	TRUE
CAN10463.1	M.VVYDLLVSLSK.E	2	12	1235.72	-1.76	0	954		23.4	NH2	Trypsin	Vero-Trypsin-2	Csab	NA	NA	NA	NA	NA	NA	NA	NA	16	71.3	982.5	TRUE
CAN10463.1	R.RPSGPPR.E	73	79	766.434	2.58	0	3438		21.2	NA	Trypsin	Vero-Trypsin-2	Csab	NA	NA	NA	NA	NA	NA	NA	NA	16	71.3	982.5	TRUE
CAN10463.1	Y.HKKHASQQVNTELNDYY.Q	117	133	2075	3.9	2	1965		120.4	NA	Chymotrypsin	Vero-Chymotypsin-2	Csab	NA	NA	NA	NA	NA	NA	NA	NA	16	71.3	982.5	TRUE
CAN10463.1	L.RFVEANLAAF.N	19	28	1137.61	0.24	2	36391		55.5	NA	Chymotrypsin	Vero-Chymotypsin-1	Csab	NA	NA	NA	NA	NA	NA	NA	NA	16	71.3	982.5	TRUE
CAN10463.1	K.ISQIVEFLMDEYNK.N	56	69	1728.83	-12.35	0	2222		60.2	NA	Trypsin	Vero-Trypsin-2	Csab	NA	NA	NA	NA	NA	NA	NA	NA	16	71.3	982.5	TRUE
CAN10463.1	Y.HKKHASQQVNTELNDYYQHIL.A	117	137	2566.33	21.5	3	797		160.3	NA	Chymotrypsin	Vero-Chymotypsin-2	Csab	NA	NA	NA	NA	NA	NA	NA	NA	16	71.3	982.5	TRUE
CAN10463.1	E.KISQIVE.F	55	61	816.486	4.78	0	3572		21.7	NA	Glu-C	Vero-GluC-2	Csab	NA	NA	NA	NA	NA	NA	NA	NA	16	71.3	982.5	TRUE
CAN10463.1	F.NIQRKNSITTPL.L	36	47	1384.8	4.29	0	15064		24.1	NA	Chymotrypsin	Vero-Chymotypsin-1	Csab	NA	NA	NA	NA	NA	NA	NA	NA	16	71.3	982.5	TRUE
CAN10464.1	R.NMPEDELEQYWVK.L	96	108	1680.73	-15.04	0	349		29.4	NA	Trypsin	Vero-Trypsin-2	Csab	NA	NA	NA	NA	NA	NA	NA	NA	2	19.4	44.5	TRUE
CAN10464.1	-.MNLEYVQVVQK.F	1	11	1392.71	-8.56	0	844	Acetyl: 1	15.1	Acetyl	Trypsin	Vero-Trypsin-2	Csab	NA	NA	NA	NA	NA	NA	NA	NA	2	19.4	44.5	TRUE
CAN10465.1	L.SSVSQIKKQIPRCKDAF.N	228	244	1992.08	4.7	0	1805	Carbamidomethyl: 13	51.7	NA	Chymotrypsin	Vero-Chymotypsin-2	Csab	NA	NA	NA	NA	NA	NA	NA	NA	25	57.5	991.9	TRUE
CAN10465.1	E.KASVMQNFE.A	64	72	1069.5	5.94	0	2597	Oxidation: 5	17.7	NA	Glu-C	Vero-GluC-2	Csab	NA	NA	NA	NA	NA	NA	NA	NA	25	57.5	991.9	TRUE
CAN10465.1	K.FSQLYR.I	120	125	813.435	11.46	0	74207		30.7	NA	Trypsin	Vero-Trypsin-2	Csab	NA	NA	NA	NA	NA	NA	NA	NA	25	57.5	991.9	TRUE
CAN10465.1	Y.QFRTIIKY.Y	297	304	1068.62	0.59	1	8585		35.8	NA	Chymotrypsin	Vero-Chymotypsin-1	Csab	NA	NA	NA	NA	NA	NA	NA	NA	25	57.5	991.9	TRUE
CAN10465.1	E.GYFKYPE.I	91	97	903.428	3.14	0	7201		25.6	NA	Glu-C	Vero-GluC-1	Csab	NA	NA	NA	NA	NA	NA	NA	NA	25	57.5	991.9	TRUE
CAN10465.1	R.ISYQFR.T	294	299	813.42	-6.42	0	23902		21.8	NA	Trypsin	Vero-Trypsin-2	Csab	NA	NA	NA	NA	NA	NA	NA	NA	25	57.5	991.9	TRUE
CAN10465.1	Y.QFRTIIKYY.R	297	305	1231.7	9.79	2	2777		21.9	NA	Chymotrypsin	Vero-Chymotypsin-1	Csab	NA	NA	NA	NA	NA	NA	NA	NA	25	57.5	991.9	TRUE
CAN10465.1	R.HQTMDPQVLNLVK.H	313	325	1522.79	-11.78	0	6932		67.1	NA	Trypsin	Vero-Trypsin-2	Csab	NA	NA	NA	NA	NA	NA	NA	NA	25	57.5	991.9	TRUE
CAN10465.1	Y.ILKKDPY.I	150	156	876.515	-4.82	1	2928		36.6	NA	Chymotrypsin	Vero-Chymotypsin-2	Csab	NA	NA	NA	NA	NA	NA	NA	NA	25	57.5	991.9	TRUE
CAN10465.1	E.GYFKYPEIE.K	91	99	1145.54	-6.75	1	1308		46.9	NA	Glu-C	Vero-GluC-2	Csab	NA	NA	NA	NA	NA	NA	NA	NA	25	57.5	991.9	TRUE
CAN10465.1	M.AGRVKIKQKEL.I	2	12	1311.81	-3.17	0	31373	Acetyl: 1	37.8	Acetyl	Chymotrypsin	Vero-Chymotypsin-2	Csab	NA	NA	NA	NA	NA	NA	NA	NA	25	57.5	991.9	TRUE
CAN10465.1	F.NLVPQCVLEKF.S	110	120	1346.68	-21.77	2	2793	Carbamidomethyl: 6	27.6	NA	Chymotrypsin	Vero-Chymotypsin-1	Csab	NA	NA	NA	NA	NA	NA	NA	NA	25	57.5	991.9	TRUE
CAN10465.1	Y.IKDISQDSKNISPRISY.Q	280	296	1964.05	0.69	0	5400		67.5	NA	Chymotrypsin	Vero-Chymotypsin-2	Csab	NA	NA	NA	NA	NA	NA	NA	NA	25	57.5	991.9	TRUE
CAN10465.1	D.YISTLSVLE.K	55	63	1024.54	-15.14	0	1532		15.2	NA	Glu-C	Vero-GluC-2	Csab	NA	NA	NA	NA	NA	NA	NA	NA	25	57.5	991.9	TRUE
CAN10465.1	K.DAFNKIESSVHLLR.K	242	255	1628.89	5.91	1	2403		21.1	NA	Trypsin	Vero-Trypsin-2	Csab	NA	NA	NA	NA	NA	NA	NA	NA	25	57.5	991.9	TRUE
CAN10465.1	W.AAYEGYFKYPEIEKY.E	87	101	1870.87	-8.22	3	401		49.9	NA	Chymotrypsin	Vero-Chymotypsin-2	Csab	NA	NA	NA	NA	NA	NA	NA	NA	25	57.5	991.9	TRUE
CAN10465.1	F.SPIPNFEDLNFKHLY.N	167	181	1833.89	-16.34	4	2502		75.5	NA	Chymotrypsin	Vero-Chymotypsin-1	Csab	NA	NA	NA	NA	NA	NA	NA	NA	25	57.5	991.9	TRUE
CAN10465.1	E.KASVMQNFE.A	64	72	1053.51	5.64	0	10757		52.4	NA	Glu-C	Vero-GluC-2	Csab	NA	NA	NA	NA	NA	NA	NA	NA	25	57.5	991.9	TRUE
CAN10465.1	M.AGRVKIKQKE.L	2	11	1198.73	2.21	0	13147	Acetyl: 1	42.3	Acetyl	Glu-C	Vero-GluC-2	Csab	NA	NA	NA	NA	NA	NA	NA	NA	25	57.5	991.9	TRUE
CAN10465.1	K.QSVYDYISTLSVLEK.A	50	64	1744.87	-18.68	0	665		37	NA	Trypsin	Vero-Trypsin-1	Csab	NA	NA	NA	NA	NA	NA	NA	NA	25	57.5	991.9	TRUE
CAN10465.1	K.YNDYILK.K	146	152	928.47	-8.23	0	2775		24.8	NA	Trypsin	Vero-Trypsin-2	Csab	NA	NA	NA	NA	NA	NA	NA	NA	25	57.5	991.9	TRUE
CAN10465.1	L.IDSTVKNKNVMNLF.H	13	26	1622.85	-6.55	1	431		35.6	NA	Chymotrypsin	Vero-Chymotypsin-2	Csab	NA	NA	NA	NA	NA	NA	NA	NA	25	57.5	991.9	TRUE
CAN10465.1	Y.YRDMIATRHQTMDPQVL.N	305	321	2075	-6.69	1	5595		16	NA	Chymotrypsin	Vero-Chymotypsin-1	Csab	NA	NA	NA	NA	NA	NA	NA	NA	25	57.5	991.9	TRUE
CAN10465.1	K.LWAAYEGYFK.Y	85	94	1247.6	-4.5	0	1845		53.5	NA	Trypsin	Vero-Trypsin-1	Csab	NA	NA	NA	NA	NA	NA	NA	NA	25	57.5	991.9	TRUE
CAN10465.1	F.KKIKQSVY.D	46	53	993.608	-1.19	0	1382		25.7	NA	Chymotrypsin	Vero-Chymotypsin-2	Csab	NA	NA	NA	NA	NA	NA	NA	NA	25	57.5	991.9	TRUE
CAN10465.1	K.IESSVHLLR.K	247	255	1053.61	7.08	0	14044		28.6	NA	Trypsin	Vero-Trypsin-1	Csab	NA	NA	NA	NA	NA	NA	NA	NA	25	57.5	991.9	TRUE
CAN10465.1	K.GNINFSVVWPK.F	34	44	1260.67	-3.3	0	180		25.6	NA	Trypsin	Vero-Trypsin-1	Csab	NA	NA	NA	NA	NA	NA	NA	NA	25	57.5	991.9	TRUE
CAN10467.1	K.LFQHYCAIGAR.L	79	89	1335.67	6.92	0	11196	Carbamidomethyl: 6	29.6	NA	Trypsin	Vero-Trypsin-2	Csab	NA	NA	NA	NA	NA	NA	NA	NA	3	13.3	96	TRUE
CAN10467.1	K.GADAVVIPYPSR.W	115	126	1244.66	-2.62	0	10550		45.8	NA	Trypsin	Vero-Trypsin-1	Csab	NA	NA	NA	NA	NA	NA	NA	NA	3	13.3	96	TRUE
CAN10467.1	K.EIDLLWAR.I	69	76	1015.56	1.54	0	674		20.7	NA	Trypsin	Vero-Trypsin-1	Csab	NA	NA	NA	NA	NA	NA	NA	NA	3	13.3	96	TRUE
CAN10468.1	E.FKVVPVSPNQVE.L	112	123	1342.73	-5.38	0	1450		36.3	NA	Glu-C	Vero-GluC-1	Csab	NA	NA	NA	NA	NA	NA	NA	NA	4	20.8	125.8	TRUE
CAN10468.1	M.AVNIIATRAAPKMASKKE.H	2	19	1915.05	-17.57	0	218	Oxidation: 13	17.4	NH2	Glu-C	Vero-GluC-1	Csab	NA	NA	NA	NA	NA	NA	NA	NA	4	20.8	125.8	TRUE
CAN10468.1	Y.IPKNRIRIPL.Y	223	232	1219.78	-15.6	0	225		15.3	NA	Chymotrypsin	Vero-Chymotypsin-1	Csab	NA	NA	NA	NA	NA	NA	NA	NA	4	20.8	125.8	TRUE
CAN10468.1	Y.KHLQTIELCKNNKIF.I	193	207	1886.02	-5.86	2	105	Carbamidomethyl: 9	22.2	NA	Chymotrypsin	Vero-Chymotypsin-2	Csab	NA	NA	NA	NA	NA	NA	NA	NA	4	20.8	125.8	TRUE
CAN10468.1	K.THIDDFIGGR.I	78	87	1130.57	10.01	0	1118		18.7	NA	Trypsin	Vero-Trypsin-1	Csab	NA	NA	NA	NA	NA	NA	NA	NA	4	20.8	125.8	TRUE
CAN10468.1	M.AVNIIATRAAPKMASKKE.H	2	19	1941.09	-0.61	0	553	Acetyl: 1	15.9	Acetyl	Glu-C	Vero-GluC-1	Csab	NA	NA	NA	NA	NA	NA	NA	NA	4	20.8	125.8	TRUE
CAN10469.1	R.NNVFLGHQVGQPIIFK.Y	50	65	1811.01	5.25	0	3518		28.4	NA	Trypsin	Vero-Trypsin-2	Csab	NA	NA	NA	NA	NA	NA	NA	NA	3	12.8	75.3	TRUE
CAN10469.1	K.VIDFGSAVR.L	169	177	963.53	4.05	0	1233		18.7	NA	Trypsin	Vero-Trypsin-1	Csab	NA	NA	NA	NA	NA	NA	NA	NA	3	12.8	75.3	TRUE
CAN10469.1	K.TPQAQYAFYPTAK.V	14	26	1485.73	-5.48	0	2497		28.2	NA	Trypsin	Vero-Trypsin-2	Csab	NA	NA	NA	NA	NA	NA	NA	NA	3	12.8	75.3	TRUE
CAN10470.1	K.DPFEMVPCFNMLSGR.I	213	227	1799.77	-11.57	0	172	Carbamidomethyl: 8	31.3	NA	Trypsin	Vero-Trypsin-2	Csab	NA	NA	NA	NA	NA	NA	NA	NA	10	16.6	428.3	TRUE
CAN10470.1	M.SCVHNNTSFPVQIE.A	2	15	1673.75	-3.62	0	2627	Carbamidomethyl: 2; Acetyl: 1	91.8	Acetyl	Glu-C	Vero-GluC-2	Csab	NA	NA	NA	NA	NA	NA	NA	NA	10	16.6	428.3	TRUE
CAN10470.1	K.FGIGQGENTR.G	60	69	1078.53	4.73	0	11104		17.7	NA	Trypsin	Vero-Trypsin-1	Csab	NA	NA	NA	NA	NA	NA	NA	NA	10	16.6	428.3	TRUE
CAN10470.1	R.ILLPLHYER.F	228	236	1153.67	-6.36	0	10190		32.8	NA	Trypsin	Vero-Trypsin-2	Csab	NA	NA	NA	NA	NA	NA	NA	NA	10	16.6	428.3	TRUE
CAN10470.1	M.SCVHNNTSFPVQIEAYLK.E	2	19	2149.03	-4.65	0	979	Carbamidomethyl: 2; Acetyl: 1	68.6	Acetyl	Trypsin	Vero-Trypsin-2	Csab	NA	NA	NA	NA	NA	NA	NA	NA	10	16.6	428.3	TRUE
CAN10470.1	R.FYTAYVNK.T	237	244	1005.5	-3.8	0	1408		29.4	NA	Trypsin	Vero-Trypsin-2	Csab	NA	NA	NA	NA	NA	NA	NA	NA	10	16.6	428.3	TRUE
CAN10470.1	K.LFPTELPLIIEK.V	275	286	1412.84	-0.66	0	1138		37.6	NA	Trypsin	Vero-Trypsin-2	Csab	NA	NA	NA	NA	NA	NA	NA	NA	10	16.6	428.3	TRUE
CAN10470.1	K.AYIEIKPSNPLYIK.L	682	695	1648.92	-3.92	0	2027		27.4	NA	Trypsin	Vero-Trypsin-2	Csab	NA	NA	NA	NA	NA	NA	NA	NA	10	16.6	428.3	TRUE
CAN10470.1	K.INAAALCLPGSEQESGSSYYVR.S	318	339	2372.13	3.44	0	16978	Carbamidomethyl: 7	69.5	NA	Trypsin	Vero-Trypsin-2	Csab	NA	NA	NA	NA	NA	NA	NA	NA	10	16.6	428.3	TRUE
CAN10470.1	K.TGAEGLDLK.Y	502	510	903.493	16.86	0	4408		22.1	NA	Trypsin	Vero-Trypsin-2	Csab	NA	NA	NA	NA	NA	NA	NA	NA	10	16.6	428.3	TRUE
CAN10473.1	K.DGLSKEER.F	66	73	933.474	10.73	1	575		18.8	NA	Trypsin	Vero-Trypsin-1	Csab	NA	NA	NA	NA	NA	NA	NA	NA	22	72.3	1000.4	TRUE
CAN10473.1	F.RQHLKTNQRISSELISY.V	15	31	2073.11	-5.58	2	1495		35.9	NA	Chymotrypsin	Vero-Chymotypsin-2	Csab	NA	NA	NA	NA	NA	NA	NA	NA	22	72.3	1000.4	TRUE
CAN10473.1	L.KTNQRISSELISY.V	19	31	1538.82	-0.85	1	30204		56.6	NA	Chymotrypsin	Vero-Chymotypsin-1	Csab	NA	NA	NA	NA	NA	NA	NA	NA	22	72.3	1000.4	TRUE
CAN10473.1	F.SIMIQRQGF.L	116	124	1079.56	-2	0	18553		31.9	NA	Chymotrypsin	Vero-Chymotypsin-2	Csab	NA	NA	NA	NA	NA	NA	NA	NA	22	72.3	1000.4	TRUE
CAN10473.1	Y.VCTILNHICHQY.L	32	43	1557.72	-3.69	1	32447	Carbamidomethyl: 2, 9	91.9	NA	Chymotrypsin	Vero-Chymotypsin-1	Csab	NA	NA	NA	NA	NA	NA	NA	NA	22	72.3	1000.4	TRUE
CAN10473.1	L.MYSHLF.T	131	136	797.35	-18.89	2	228		17.9	NA	Chymotrypsin	Vero-Chymotypsin-1	Csab	NA	NA	NA	NA	NA	NA	NA	NA	22	72.3	1000.4	TRUE
CAN10473.1	F.ITCTSVKNYF.R	5	14	1232.59	-3.58	1	1478	Carbamidomethyl: 3	41	NA	Chymotrypsin	Vero-Chymotypsin-2	Csab	NA	NA	NA	NA	NA	NA	NA	NA	22	72.3	1000.4	TRUE
CAN10473.1	L.NHICHQY.L	37	43	971.425	9.78	0	37002	Carbamidomethyl: 4	44.7	NA	Chymotrypsin	Vero-Chymotypsin-1	Csab	NA	NA	NA	NA	NA	NA	NA	NA	22	72.3	1000.4	TRUE
CAN10473.1	E.LPIIKDGLSKEE.R	61	72	1341.75	-7.44	2	565		43.4	NA	Glu-C	Vero-GluC-2	Csab	NA	NA	NA	NA	NA	NA	NA	NA	22	72.3	1000.4	TRUE
CAN10473.1	F.SLIIEQTKTIKKKKKSSSEEEESHEE.-	159	184	3045.59	-0.76	1	3147		155.7	NA	Chymotrypsin	Vero-Chymotypsin-1	Csab	NA	NA	NA	NA	NA	NA	NA	NA	22	72.3	1000.4	TRUE
CAN10473.1	K.MLNAITEQLMSR.L	99	110	1406.72	2.93	0	5943		41	NA	Trypsin	Vero-Trypsin-2	Csab	NA	NA	NA	NA	NA	NA	NA	NA	22	72.3	1000.4	TRUE
CAN10473.1	K.ELPIIK.D	60	65	712.464	5.21	0	3140		32.3	NA	Trypsin	Vero-Trypsin-1	Csab	NA	NA	NA	NA	NA	NA	NA	NA	22	72.3	1000.4	TRUE
CAN10473.1	K.HFLHEYK.I	81	87	973.495	5.61	0	20871		41.4	NA	Trypsin	Vero-Trypsin-1	Csab	NA	NA	NA	NA	NA	NA	NA	NA	22	72.3	1000.4	TRUE
CAN10473.1	F.ITCTSVKNY.F	5	13	1085.53	3.15	0	4530	Carbamidomethyl: 3	31.1	NA	Chymotrypsin	Vero-Chymotypsin-2	Csab	NA	NA	NA	NA	NA	NA	NA	NA	22	72.3	1000.4	TRUE
CAN10473.1	K.TFITCTSVK.N	3	11	1056.55	8.13	0	10336	Carbamidomethyl: 5	61.1	NA	Trypsin	Vero-Trypsin-1	Csab	NA	NA	NA	NA	NA	NA	NA	NA	22	72.3	1000.4	TRUE
CAN10473.1	L.NAITEQLMSRL.C	101	111	1275.7	22.29	1	3095		22.3	NA	Chymotrypsin	Vero-Chymotypsin-2	Csab	NA	NA	NA	NA	NA	NA	NA	NA	22	72.3	1000.4	TRUE
CAN10473.1	F.SSGVKHFLHEY.K	76	86	1303.64	-2.01	2	13737		51.4	NA	Chymotrypsin	Vero-Chymotypsin-2	Csab	NA	NA	NA	NA	NA	NA	NA	NA	22	72.3	1000.4	TRUE
CAN10473.1	F.SIMIQRQGF.L	116	124	1095.57	6.61	0	4043	Oxidation: 3	16.1	NA	Chymotrypsin	Vero-Chymotypsin-1	Csab	NA	NA	NA	NA	NA	NA	NA	NA	22	72.3	1000.4	TRUE
CAN10473.1	F.FSSGVKHF.L	75	82	908.471	9.56	1	1366		28.8	NA	Chymotrypsin	Vero-Chymotypsin-2	Csab	NA	NA	NA	NA	NA	NA	NA	NA	22	72.3	1000.4	TRUE
CAN10473.1	Y.KITPENQEKF.Q	87	96	1233.65	-0.35	0	17592		48.9	NA	Chymotrypsin	Vero-Chymotypsin-1	Csab	NA	NA	NA	NA	NA	NA	NA	NA	22	72.3	1000.4	TRUE
CAN10473.1	R.FFSSGVK.H	74	80	771.391	-16.55	0	17627		66.3	NA	Trypsin	Vero-Trypsin-2	Csab	NA	NA	NA	NA	NA	NA	NA	NA	22	72.3	1000.4	TRUE
CAN10473.1	F.SIMIQRQGFL.K	116	125	1192.65	-1.32	1	4617		22.1	NA	Chymotrypsin	Vero-Chymotypsin-2	Csab	NA	NA	NA	NA	NA	NA	NA	NA	22	72.3	1000.4	TRUE
CAN10474.1	-.MDSEFFQPVYPR.H	1	12	1557.7	-3.31	0	194811	Acetyl: 1	81.7	Acetyl	Trypsin	Vero-Trypsin-1	Csab	NA	NA	NA	NA	NA	NA	NA	NA	10	25.7	456.8	TRUE
CAN10474.1	-.MDSEFFQPVYPRHY.G	1	14	1857.81	-6.63	2	100876	Acetyl: 1	78.6	Acetyl	Chymotrypsin	Vero-Chymotypsin-1	Csab	NA	NA	NA	NA	NA	NA	NA	NA	10	25.7	456.8	TRUE
CAN10474.1	F.FQPVYPRHY.G	6	14	1206.61	2.99	1	25887		39.4	NA	Chymotrypsin	Vero-Chymotypsin-1	Csab	NA	NA	NA	NA	NA	NA	NA	NA	10	25.7	456.8	TRUE
CAN10474.1	E.NLRQRNTYTHKDLENSL.-	167	183	2102.08	3.89	2	419		24.9	NA	Glu-C	Vero-GluC-2	Csab	NA	NA	NA	NA	NA	NA	NA	NA	10	25.7	456.8	TRUE
CAN10474.1	E.FFQPVYPRHYGE.C	5	16	1539.75	9.18	0	17817		41.1	NA	Glu-C	Vero-GluC-2	Csab	NA	NA	NA	NA	NA	NA	NA	NA	10	25.7	456.8	TRUE
CAN10474.1	-.MDSEFFQPVYPRHY.G	1	14	1873.79	-14.78	2	8840	Acetyl: 1; Oxidation: 1	46.9	Acetyl	Chymotrypsin	Vero-Chymotypsin-1	Csab	NA	NA	NA	NA	NA	NA	NA	NA	10	25.7	456.8	TRUE
CAN10474.1	D.IQFINPYQDQQWAE.V	68	81	1779.8	-18.27	1	185		16.6	NA	Glu-C	Vero-GluC-2	Csab	NA	NA	NA	NA	NA	NA	NA	NA	10	25.7	456.8	TRUE
CAN10474.1	F.QPVYPRHY.G	7	14	1059.54	1.91	0	12212		30.8	NA	Chymotrypsin	Vero-Chymotypsin-1	Csab	NA	NA	NA	NA	NA	NA	NA	NA	10	25.7	456.8	TRUE
CAN10474.1	-.MDSEFFQPVYPR.H	1	12	1573.71	5.42	0	30566	Acetyl: 1; Oxidation: 1	45.1	Acetyl	Trypsin	Vero-Trypsin-2	Csab	NA	NA	NA	NA	NA	NA	NA	NA	10	25.7	456.8	TRUE
CAN10474.1	E.NLRQRNTYTHKDLE.N	167	180	1787.9	-9.8	1	12746		51.7	NA	Glu-C	Vero-GluC-1	Csab	NA	NA	NA	NA	NA	NA	NA	NA	10	25.7	456.8	TRUE
CAN10477.1	F.KYSKGNTVTF.K	35	44	1144.6	-2.52	1	1546		33.5	NA	Chymotrypsin	Vero-Chymotypsin-2	Csab	NA	NA	NA	NA	NA	NA	NA	NA	10	66.4	578.9	TRUE
CAN10477.1	K.KWENCDATLTGLQR.I	131	144	1691.82	4	1	9590	Carbamidomethyl: 5	113.4	NA	Trypsin	Vero-Trypsin-1	Csab	NA	NA	NA	NA	NA	NA	NA	NA	10	66.4	578.9	TRUE
CAN10477.1	K.GSLHSIDVTEVLNNMAK.G	69	85	1827.91	-9.11	0	2424		80.8	NA	Trypsin	Vero-Trypsin-2	Csab	NA	NA	NA	NA	NA	NA	NA	NA	10	66.4	578.9	TRUE
CAN10477.1	R.NCIFTFTDPK.G	59	68	1242.58	-0.11	0	3490	Carbamidomethyl: 2	44	NA	Trypsin	Vero-Trypsin-2	Csab	NA	NA	NA	NA	NA	NA	NA	NA	10	66.4	578.9	TRUE
CAN10477.1	F.TLGGHCQAPL.N	98	107	1053.51	-0.86	1	85	Carbamidomethyl: 6	19.6	NA	Chymotrypsin	Vero-Chymotypsin-1	Csab	NA	NA	NA	NA	NA	NA	NA	NA	10	66.4	578.9	TRUE
CAN10477.1	R.DAQNPPSSFTLGGHCQAPLNAFSFVLPGVNDR.A	89	120	3413.63	-1.14	0	2203	Carbamidomethyl: 15	108.6	NA	Trypsin	Vero-Trypsin-2	Csab	NA	NA	NA	NA	NA	NA	NA	NA	10	66.4	578.9	TRUE
CAN10477.1	K.WENCDATLTGLQR.I	132	144	1563.72	-0.52	0	13418	Carbamidomethyl: 4	53.8	NA	Trypsin	Vero-Trypsin-2	Csab	NA	NA	NA	NA	NA	NA	NA	NA	10	66.4	578.9	TRUE
CAN10477.1	K.TPDESSIAYMR.F	46	56	1269.58	4.24	0	21122		47.3	NA	Trypsin	Vero-Trypsin-2	Csab	NA	NA	NA	NA	NA	NA	NA	NA	10	66.4	578.9	TRUE
CAN10477.1	E.NCDATLTGLQRII.-	134	146	1474.77	0.38	1	68118	Carbamidomethyl: 2	43.6	NA	Glu-C	Vero-GluC-1	Csab	NA	NA	NA	NA	NA	NA	NA	NA	10	66.4	578.9	TRUE
CAN10477.1	F.RDAQNPPSSF.T	88	97	1118.53	3.76	0	8647		34.4	NA	Chymotrypsin	Vero-Chymotypsin-1	Csab	NA	NA	NA	NA	NA	NA	NA	NA	10	66.4	578.9	TRUE
CAN10479.1	W.AKECLVQLVAQGDHVPDHINIL.K	114	135	2469.25	-15.6	2	1107	Carbamidomethyl: 4	39.5	NA	Chymotrypsin	Vero-Chymotypsin-1	Csab	NA	NA	NA	NA	NA	NA	NA	NA	11	66.7	558	TRUE
CAN10479.1	E.GRFGSTGE.A	152	159	810.379	5.87	0	8750		33.2	NA	Glu-C	Vero-GluC-2	Csab	NA	NA	NA	NA	NA	NA	NA	NA	11	66.7	558	TRUE
CAN10479.1	R.FGSTGEAGIMR.T	154	164	1125.53	-2.17	0	19207		60.4	NA	Trypsin	Vero-Trypsin-2	Csab	NA	NA	NA	NA	NA	NA	NA	NA	11	66.7	558	TRUE
CAN10479.1	L.HIKVACEHMGKKCGF.K	52	66	1801.86	-2.28	0	590	Carbamidomethyl: 6, 13	24.8	NA	Chymotrypsin	Vero-Chymotypsin-1	Csab	NA	NA	NA	NA	NA	NA	NA	NA	11	66.7	558	TRUE
CAN10479.1	K.ECLVQLVAQGDHVPDHINILK.R	116	136	2398.27	6.24	0	4052	Carbamidomethyl: 2	85.8	NA	Trypsin	Vero-Trypsin-2	Csab	NA	NA	NA	NA	NA	NA	NA	NA	11	66.7	558	TRUE
CAN10479.1	K.IINLGDTPVQIWAK.E	102	115	1567.86	-18.25	0	5798		77.1	NA	Trypsin	Vero-Trypsin-1	Csab	NA	NA	NA	NA	NA	NA	NA	NA	11	66.7	558	TRUE
CAN10479.1	F.IQPITQEAEAYYPPSVITNKRKDLGVDVY.C	7	35	3307.72	-1.22	2	1295		16.5	NA	Chymotrypsin	Vero-Chymotypsin-1	Csab	NA	NA	NA	NA	NA	NA	NA	NA	11	66.7	558	TRUE
CAN10479.1	M.ATNFFIQPITQEAEAYYPPSVITNK.R	2	26	2884.42	-6.61	0	5789	Acetyl: 1	70	Acetyl	Trypsin	Vero-Trypsin-2	Csab	NA	NA	NA	NA	NA	NA	NA	NA	11	66.7	558	TRUE
CAN10479.1	F.FIQPITQEAEAYYPPSVITNKRKDLGVDVY.C	6	35	3454.82	7.92	3	967		40.7	NA	Chymotrypsin	Vero-Chymotypsin-2	Csab	NA	NA	NA	NA	NA	NA	NA	NA	11	66.7	558	TRUE
CAN10479.1	R.NQIFPLFAPTPR.G	138	149	1400.79	12.12	0	93652		60.2	NA	Trypsin	Vero-Trypsin-1	Csab	NA	NA	NA	NA	NA	NA	NA	NA	11	66.7	558	TRUE
CAN10479.1	L.KRNQIFPL.F	136	143	1015.6	-1.64	0	48507		49.7	NA	Chymotrypsin	Vero-Chymotypsin-2	Csab	NA	NA	NA	NA	NA	NA	NA	NA	11	66.7	558	TRUE
CAN10480.1	E.AEPLISNKVLKNAAVS.-	233	248	1653.95	-4.34	0	601		42	NA	Glu-C	Vero-GluC-1	Csab	NA	NA	NA	NA	NA	NA	NA	NA	NA	NA	NA	NA
CAN10481.1	M.ADFNSPIQYLK.E	2	12	1337.67	-5.9	0	46595	Acetyl: 1	74.3	Acetyl	Trypsin	Vero-Trypsin-2	Csab	NA	NA	NA	NA	NA	NA	NA	NA	7	42.5	534.9	TRUE
CAN10481.1	E.DINFLHDTRE.F	72	81	1259.61	3.93	2	34160		45.4	NA	Glu-C	Vero-GluC-2	Csab	NA	NA	NA	NA	NA	NA	NA	NA	7	42.5	534.9	TRUE
CAN10481.1	E.EEDINFLHDTRE.F	70	81	1517.68	-4.41	4	9579		58	NA	Glu-C	Vero-GluC-2	Csab	NA	NA	NA	NA	NA	NA	NA	NA	7	42.5	534.9	TRUE
CAN10481.1	M.ADFNSPIQYLKE.D	2	13	1466.71	-7.15	1	191536	Acetyl: 1	72.1	Acetyl	Glu-C	Vero-GluC-1	Csab	NA	NA	NA	NA	NA	NA	NA	NA	7	42.5	534.9	TRUE
CAN10481.1	K.IAEEEDINFLHDTR.E	67	80	1701.8	-4.35	0	213139		115.1	NA	Trypsin	Vero-Trypsin-2	Csab	NA	NA	NA	NA	NA	NA	NA	NA	7	42.5	534.9	TRUE
CAN10481.1	R.EFTSLVPDEADNKPEDDEESGAKPK.K	81	105	2747.26	1.14	0	3685		143.6	NA	Trypsin	Vero-Trypsin-2	Csab	NA	NA	NA	NA	NA	NA	NA	NA	7	42.5	534.9	TRUE
CAN10481.1	F.LHDTREF.T	76	82	917.451	3.43	1	3569		26.4	NA	Chymotrypsin	Vero-Chymotypsin-2	Csab	NA	NA	NA	NA	NA	NA	NA	NA	7	42.5	534.9	TRUE
CAN10482.1	-.MFGAFVSHR.L	1	9	1093.52	-0.81	0	15942	Acetyl: 1	69.2	Acetyl	Trypsin	Vero-Trypsin-2	Csab	NA	NA	NA	NA	NA	NA	NA	NA	5	19.9	220.9	TRUE
CAN10482.1	K.SAQVFIAGPR.K	41	50	1045.59	10.32	0	21677		64.3	NA	Trypsin	Vero-Trypsin-1	Csab	NA	NA	NA	NA	NA	NA	NA	NA	5	19.9	220.9	TRUE
CAN10482.1	R.HQCPAILER.N	264	272	1123.58	7.53	0	10698	Carbamidomethyl: 3	28.7	NA	Trypsin	Vero-Trypsin-1	Csab	NA	NA	NA	NA	NA	NA	NA	NA	5	19.9	220.9	TRUE
CAN10482.1	Y.LETPHNKHHTY.K	141	151	1376.68	4.92	1	428		35.1	NA	Chymotrypsin	Vero-Chymotypsin-2	Csab	NA	NA	NA	NA	NA	NA	NA	NA	5	19.9	220.9	TRUE
CAN10482.1	F.HLNDAATECGSGIDRHASLF.E	218	237	2170.98	-6.88	2	1827	Carbamidomethyl: 9	23.7	NA	Chymotrypsin	Vero-Chymotypsin-1	Csab	NA	NA	NA	NA	NA	NA	NA	NA	5	19.9	220.9	TRUE
CAN10483.1	M.SFSECPLVISACKKF.L	2	16	1814.86	-12.88	2	283	Carbamidomethyl: 5, 12; Acetyl: 1	33.8	Acetyl	Chymotrypsin	Vero-Chymotypsin-1	Csab	NA	NA	NA	NA	NA	NA	NA	NA	NA	NA	NA	NA
CAN10485.1	R.SFSFQSR.H	63	69	858.419	9.45	0	6112		31.3	NA	Trypsin	Vero-Trypsin-1	Csab	NA	NA	NA	NA	NA	NA	NA	NA	6	23.2	236.1	TRUE
CAN10485.1	R.SFNIPNATVQNLNDLCCPSVEK.L	131	152	2520.19	1.36	0	1701	Carbamidomethyl: 16, 17	49.8	NA	Trypsin	Vero-Trypsin-2	Csab	NA	NA	NA	NA	NA	NA	NA	NA	6	23.2	236.1	TRUE
CAN10485.1	F.IEHRINMVDNHPF.K	214	226	1621.78	-7.27	0	4128		27.8	NA	Chymotrypsin	Vero-Chymotypsin-1	Csab	NA	NA	NA	NA	NA	NA	NA	NA	6	23.2	236.1	TRUE
CAN10485.1	L.KRPSLPYEEAVLF.I	201	213	1548.82	-15.69	2	5262		42.2	NA	Chymotrypsin	Vero-Chymotypsin-2	Csab	NA	NA	NA	NA	NA	NA	NA	NA	6	23.2	236.1	TRUE
CAN10485.1	R.INMVDNHPFKK.D	218	228	1342.71	10.78	1	99		21.6	NA	Trypsin	Vero-Trypsin-1	Csab	NA	NA	NA	NA	NA	NA	NA	NA	6	23.2	236.1	TRUE
CAN10485.1	F.SFQSRHIHHF.T	65	74	1295.64	-0.6	1	7410		41.8	NA	Chymotrypsin	Vero-Chymotypsin-1	Csab	NA	NA	NA	NA	NA	NA	NA	NA	6	23.2	236.1	TRUE
CAN10485.1	F.VQHGIY.V	246	251	716.386	19.1	0	25301		21.7	NA	Chymotrypsin	Vero-Chymotypsin-2	Csab	NA	NA	NA	NA	NA	NA	NA	NA	6	23.2	236.1	TRUE
CAN10486.1	F.QKLTKPY.F	101	107	877.497	-19.96	1	4173		22.6	NA	Chymotrypsin	Vero-Chymotypsin-1	Csab	NA	NA	NA	NA	NA	NA	NA	NA	8	27	240.2	TRUE
CAN10486.1	D.LKVVGNV.-	220	226	728.468	1.75	0	647		17.6	NA	Glu-C	Vero-GluC-2	Csab	NA	NA	NA	NA	NA	NA	NA	NA	8	27	240.2	TRUE
CAN10486.1	K.NILNTLMFAVR.Y	146	156	1291.73	6.99	0	399		24.8	NA	Trypsin	Vero-Trypsin-1	Csab	NA	NA	NA	NA	NA	NA	NA	NA	8	27	240.2	TRUE
CAN10486.1	R.MHIYETNLYLK.Q	30	40	1424.72	-1.36	0	876		24.7	NA	Trypsin	Vero-Trypsin-2	Csab	NA	NA	NA	NA	NA	NA	NA	NA	8	27	240.2	TRUE
CAN10486.1	K.ETIFDLK.V	215	221	865.466	-0.72	0	178		29.5	NA	Trypsin	Vero-Trypsin-1	Csab	NA	NA	NA	NA	NA	NA	NA	NA	8	27	240.2	TRUE
CAN10486.1	K.HLCETNNELRQECK.E	201	214	1830.85	12.55	1	3548	Carbamidomethyl: 3, 13	53.8	NA	Trypsin	Vero-Trypsin-1	Csab	NA	NA	NA	NA	NA	NA	NA	NA	8	27	240.2	TRUE
CAN10486.1	K.HLCETNNELR.Q	201	210	1285.61	7.62	0	9077	Carbamidomethyl: 3	39.3	NA	Trypsin	Vero-Trypsin-2	Csab	NA	NA	NA	NA	NA	NA	NA	NA	8	27	240.2	TRUE
CAN10486.1	R.LIYPNR.Q	46	51	775.453	8.43	0	3399		27.8	NA	Trypsin	Vero-Trypsin-1	Csab	NA	NA	NA	NA	NA	NA	NA	NA	8	27	240.2	TRUE
CAN10487.1	F.CTCKKCGHEFIG.-	232	243	1496.65	3.05	1	1618	Carbamidomethyl: 1, 3, 6	44.1	NA	Chymotrypsin	Vero-Chymotypsin-1	Csab	NA	NA	NA	NA	NA	NA	NA	NA	8	30.5	383.4	TRUE
CAN10487.1	E.ITLRSQQKVAE.K	188	198	1272.71	-15.57	0	5457		36.2	NA	Glu-C	Vero-GluC-1	Csab	NA	NA	NA	NA	NA	NA	NA	NA	8	30.5	383.4	TRUE
CAN10487.1	L.RSQQKVAEKTSQLY.K	191	204	1665.91	12.28	1	6586		35.7	NA	Chymotrypsin	Vero-Chymotypsin-2	Csab	NA	NA	NA	NA	NA	NA	NA	NA	8	30.5	383.4	TRUE
CAN10487.1	K.IEASCYHYTYQQQEK.T	109	123	1947.86	2.11	0	11058	Carbamidomethyl: 5	75	NA	Trypsin	Vero-Trypsin-2	Csab	NA	NA	NA	NA	NA	NA	NA	NA	8	30.5	383.4	TRUE
CAN10487.1	Y.KCPNCKQRMCTY.R	205	216	1645.71	2.49	0	9838	Carbamidomethyl: 2, 5, 10	31.9	NA	Chymotrypsin	Vero-Chymotypsin-2	Csab	NA	NA	NA	NA	NA	NA	NA	NA	8	30.5	383.4	TRUE
CAN10487.1	L.TNKIEQECF.L	24	32	1168.53	3.62	0	298	Carbamidomethyl: 8	43.7	NA	Chymotrypsin	Vero-Chymotypsin-2	Csab	NA	NA	NA	NA	NA	NA	NA	NA	8	30.5	383.4	TRUE
CAN10487.1	K.TFLEEYSTR.C	124	132	1145.55	-0.93	0	10228		48.7	NA	Trypsin	Vero-Trypsin-1	Csab	NA	NA	NA	NA	NA	NA	NA	NA	8	30.5	383.4	TRUE
CAN10487.1	E.ASCYHYTYQQQE.K	111	122	1577.64	6.62	0	4218	Carbamidomethyl: 3	68.1	NA	Glu-C	Vero-GluC-2	Csab	NA	NA	NA	NA	NA	NA	NA	NA	8	30.5	383.4	TRUE
CAN10488.1	K.EYNVVLPTGSINSILYSNSELFEK.I	33	56	2716.35	-6.48	0	798		168.1	NA	Trypsin	Vero-Trypsin-1	Csab	NA	NA	NA	NA	NA	NA	NA	NA	13	97.3	952.2	TRUE
CAN10488.1	K.TNTIYPPLWIR.K	60	70	1373.77	9.55	0	295489		76.8	NA	Trypsin	Vero-Trypsin-1	Csab	NA	NA	NA	NA	NA	NA	NA	NA	13	97.3	952.2	TRUE
CAN10488.1	K.IDKTNTIYPPLWIR.K	57	70	1729.95	-5.03	1	137086		88	NA	Trypsin	Vero-Trypsin-1	Csab	NA	NA	NA	NA	NA	NA	NA	NA	13	97.3	952.2	TRUE
CAN10488.1	K.YQYPLTAK.N	17	24	983.519	-0.27	0	53863		56.1	NA	Trypsin	Vero-Trypsin-2	Csab	NA	NA	NA	NA	NA	NA	NA	NA	13	97.3	952.2	TRUE
CAN10488.1	E.TQKLISMVKE.A	3	12	1192.66	0.51	0	5789	Oxidation: 7	41.8	NA	Glu-C	Vero-GluC-2	Csab	NA	NA	NA	NA	NA	NA	NA	NA	13	97.3	952.2	TRUE
CAN10488.1	E.KIDKTNTIYPPLWIRKTN.-	56	73	2201.26	9.06	1	2465		61.4	NA	Glu-C	Vero-GluC-2	Csab	NA	NA	NA	NA	NA	NA	NA	NA	13	97.3	952.2	TRUE
CAN10488.1	-.METQKL.I	1	6	807.405	15.99	0	3814	Acetyl: 1; Oxidation: 1	16.5	Acetyl	Chymotrypsin	Vero-Chymotypsin-2	Csab	NA	NA	NA	NA	NA	NA	NA	NA	13	97.3	952.2	TRUE
CAN10488.1	Y.SNSELFEKIDKTNTIYPPLWIRKTN.-	49	73	3007.53	-19.91	4	606		56.3	NA	Chymotrypsin	Vero-Chymotypsin-2	Csab	NA	NA	NA	NA	NA	NA	NA	NA	13	97.3	952.2	TRUE
CAN10488.1	F.EKIDKTNTIYPPLWIRKTN.-	55	73	2330.27	-8.89	2	21619		92.4	NA	Chymotrypsin	Vero-Chymotypsin-1	Csab	NA	NA	NA	NA	NA	NA	NA	NA	13	97.3	952.2	TRUE
CAN10488.1	L.TAKNIKVVIQKEY.N	22	34	1533.89	-3.93	0	38186		96.4	NA	Chymotrypsin	Vero-Chymotypsin-2	Csab	NA	NA	NA	NA	NA	NA	NA	NA	13	97.3	952.2	TRUE
CAN10488.1	L.ISMVKEALEKY.Q	7	17	1310.68	-15.54	1	2712		54.9	NA	Chymotrypsin	Vero-Chymotypsin-1	Csab	NA	NA	NA	NA	NA	NA	NA	NA	13	97.3	952.2	TRUE
CAN10488.1	E.TQKLISMVKE.A	3	12	1176.66	-4.74	0	2350		68.4	NA	Glu-C	Vero-GluC-2	Csab	NA	NA	NA	NA	NA	NA	NA	NA	13	97.3	952.2	TRUE
CAN10488.1	K.LISMVK.E	6	11	706.413	-4.96	0	19297	Oxidation: 4	30.2	NA	Trypsin	Vero-Trypsin-2	Csab	NA	NA	NA	NA	NA	NA	NA	NA	13	97.3	952.2	TRUE
CAN10488.1	Y.SNSELFEKIDKTNTIYPPLW.I	49	68	2395.21	-1.28	3	5436		45	NA	Chymotrypsin	Vero-Chymotypsin-1	Csab	NA	NA	NA	NA	NA	NA	NA	NA	13	97.3	952.2	TRUE
CAN10489.1	Y.SCTKQDKSSHNYIPLIPSYTF.S	268	288	2486.19	-3.96	3	273	Carbamidomethyl: 2	21.4	NA	Chymotrypsin	Vero-Chymotypsin-1	Csab	NA	NA	NA	NA	NA	NA	NA	NA	7	22.5	249	TRUE
CAN10489.1	K.HRHPETAVVEDHTTSANSPIVYIPTTEEK.K	293	321	3258.61	2.65	1	831		19.3	NA	Trypsin	Vero-Trypsin-2	Csab	NA	NA	NA	NA	NA	NA	NA	NA	7	22.5	249	TRUE
CAN10489.1	L.KKHRHPETAVVEDHTTSANSPIVY.I	291	314	2716.38	-1.54	0	260		19.5	NA	Chymotrypsin	Vero-Chymotypsin-1	Csab	NA	NA	NA	NA	NA	NA	NA	NA	7	22.5	249	TRUE
CAN10489.1	R.LPQFFLR.R	172	178	920.536	1.07	0	2562		34.6	NA	Trypsin	Vero-Trypsin-2	Csab	NA	NA	NA	NA	NA	NA	NA	NA	7	22.5	249	TRUE
CAN10489.1	R.YNDLQVIDYNILR.K	120	132	1638.85	1.11	0	3246		60.3	NA	Trypsin	Vero-Trypsin-1	Csab	NA	NA	NA	NA	NA	NA	NA	NA	7	22.5	249	TRUE
CAN10489.1	F.SLKKHRHPETAVVEDHTTSANSPIVY.I	289	314	2916.5	2.38	1	774		27.9	NA	Chymotrypsin	Vero-Chymotypsin-1	Csab	NA	NA	NA	NA	NA	NA	NA	NA	7	22.5	249	TRUE
CAN10489.1	E.DHTTSANSPIVYIPTTE.E	303	319	1845.86	-13.36	1	143		66	NA	Glu-C	Vero-GluC-2	Csab	NA	NA	NA	NA	NA	NA	NA	NA	7	22.5	249	TRUE
CAN10490.1	W.HPNIYPDGRL.C	75	84	1181.61	4.2	0	989		20.2	NA	Chymotrypsin	Vero-Chymotypsin-1	Csab	NA	NA	NA	NA	NA	NA	NA	NA	25	76.3	1199.8	TRUE
CAN10490.1	F.KAKVAFPPEYPYAPPKLTF.T	51	69	2164.16	-10.08	2	11768		43.4	NA	Chymotrypsin	Vero-Chymotypsin-1	Csab	NA	NA	NA	NA	NA	NA	NA	NA	25	76.3	1199.8	TRUE
CAN10490.1	K.SLDECSPEDIEYFK.N	158	171	1731.74	-3	0	6116	Carbamidomethyl: 5	67	NA	Trypsin	Vero-Trypsin-2	Csab	NA	NA	NA	NA	NA	NA	NA	NA	25	76.3	1199.8	TRUE
CAN10490.1	W.DVILRGPPDTLYEGGLF.K	34	50	1861.98	4.84	4	4823		68.9	NA	Chymotrypsin	Vero-Chymotypsin-2	Csab	NA	NA	NA	NA	NA	NA	NA	NA	25	76.3	1199.8	TRUE
CAN10490.1	Y.RHLIENPSENF.K	11	21	1355.68	3.7	1	112794		54.3	NA	Chymotrypsin	Vero-Chymotypsin-2	Csab	NA	NA	NA	NA	NA	NA	NA	NA	25	76.3	1199.8	TRUE
CAN10490.1	K.ISVNENNITEWDVILR.G	23	38	1914.98	-6.32	0	13308		25.4	NA	Trypsin	Vero-Trypsin-2	Csab	NA	NA	NA	NA	NA	NA	NA	NA	25	76.3	1199.8	TRUE
CAN10490.1	E.WDVILRGPPDTLYE.G	33	46	1673.83	-14.35	2	167753		59.9	NA	Glu-C	Vero-GluC-1	Csab	NA	NA	NA	NA	NA	NA	NA	NA	25	76.3	1199.8	TRUE
CAN10490.1	K.LTFTSEMWHPNIYPDGR.L	67	83	2079.95	-4.49	0	1899	Oxidation: 7	16.2	NA	Trypsin	Vero-Trypsin-2	Csab	NA	NA	NA	NA	NA	NA	NA	NA	25	76.3	1199.8	TRUE
CAN10490.1	R.GPPDTLYEGGLFK.A	39	51	1393.69	-3.9	0	62276		81.2	NA	Trypsin	Vero-Trypsin-2	Csab	NA	NA	NA	NA	NA	NA	NA	NA	25	76.3	1199.8	TRUE
CAN10490.1	R.FLIAEYR.H	5	11	911.505	6.57	0	16939		39.7	NA	Trypsin	Vero-Trypsin-1	Csab	NA	NA	NA	NA	NA	NA	NA	NA	25	76.3	1199.8	TRUE
CAN10490.1	R.LCISILHGDNAGEQGMTWSPAQK.I	84	106	2513.21	7.42	0	1951	Carbamidomethyl: 2	41.5	NA	Trypsin	Vero-Trypsin-2	Csab	NA	NA	NA	NA	NA	NA	NA	NA	25	76.3	1199.8	TRUE
CAN10490.1	F.TSEMWHPNIYPDGRL.C	70	84	1815.83	-8.71	1	3386		61.9	NA	Chymotrypsin	Vero-Chymotypsin-2	Csab	NA	NA	NA	NA	NA	NA	NA	NA	25	76.3	1199.8	TRUE
CAN10490.1	E.NFKISVNE.N	20	27	950.495	0.4	0	1923		47.6	NA	Glu-C	Vero-GluC-2	Csab	NA	NA	NA	NA	NA	NA	NA	NA	25	76.3	1199.8	TRUE
CAN10490.1	L.RGPPDTLYEGGLF.K	38	50	1421.71	4.96	3	9627		41.7	NA	Chymotrypsin	Vero-Chymotypsin-2	Csab	NA	NA	NA	NA	NA	NA	NA	NA	25	76.3	1199.8	TRUE
CAN10490.1	K.KSLDECSPEDIEYFK.N	157	171	1859.84	0.26	1	3505	Carbamidomethyl: 6	39.8	NA	Trypsin	Vero-Trypsin-2	Csab	NA	NA	NA	NA	NA	NA	NA	NA	25	76.3	1199.8	TRUE
CAN10490.1	W.SPAQKIDTILL.S	102	112	1198.68	-23.65	1	476		55.8	NA	Chymotrypsin	Vero-Chymotypsin-2	Csab	NA	NA	NA	NA	NA	NA	NA	NA	25	76.3	1199.8	TRUE
CAN10490.1	R.HLIENPSENFK.I	12	22	1327.65	-12.32	0	9889		84.4	NA	Trypsin	Vero-Trypsin-1	Csab	NA	NA	NA	NA	NA	NA	NA	NA	25	76.3	1199.8	TRUE
CAN10490.1	L.HGDNAGEQGMTW.S	90	101	1302.51	-1.67	0	215		19.8	NA	Chymotrypsin	Vero-Chymotypsin-2	Csab	NA	NA	NA	NA	NA	NA	NA	NA	25	76.3	1199.8	TRUE
CAN10490.1	K.YVYKEDLESYPMEVK.K	138	152	1892.89	-6.61	1	6451		33.8	NA	Trypsin	Vero-Trypsin-2	Csab	NA	NA	NA	NA	NA	NA	NA	NA	25	76.3	1199.8	TRUE
CAN10490.1	K.VAFPPEYPYAPPK.L	54	66	1475.74	-11.78	0	9295		20.5	NA	Trypsin	Vero-Trypsin-2	Csab	NA	NA	NA	NA	NA	NA	NA	NA	25	76.3	1199.8	TRUE
CAN10490.1	L.SVISLLNEPNPDSPANVDAAKSY.R	113	135	2401.17	-7.27	2	279		22	NA	Chymotrypsin	Vero-Chymotypsin-1	Csab	NA	NA	NA	NA	NA	NA	NA	NA	25	76.3	1199.8	TRUE
CAN10490.1	M.VSRFLIAE.Y	2	9	976.542	-4.72	0	212983	Acetyl: 1	42.7	Acetyl	Glu-C	Vero-GluC-1	Csab	NA	NA	NA	NA	NA	NA	NA	NA	25	76.3	1199.8	TRUE
CAN10490.1	K.LTFTSEMWHPNIYPDGR.L	67	83	2063.96	-0.86	0	45214		103.3	NA	Trypsin	Vero-Trypsin-2	Csab	NA	NA	NA	NA	NA	NA	NA	NA	25	76.3	1199.8	TRUE
CAN10490.1	E.YRHLIENPSE.N	10	19	1257.63	5.46	1	62710		51.8	NA	Glu-C	Vero-GluC-1	Csab	NA	NA	NA	NA	NA	NA	NA	NA	25	76.3	1199.8	TRUE
CAN10490.1	W.DVILRGPPDTLY.E	34	45	1358.74	6.96	2	3494		57.2	NA	Chymotrypsin	Vero-Chymotypsin-2	Csab	NA	NA	NA	NA	NA	NA	NA	NA	25	76.3	1199.8	TRUE
CAN10493.1	E.IIHKMKE.L	140	146	898.512	-6.67	0	684		30.9	NA	Glu-C	Vero-GluC-2	Csab	NA	NA	NA	NA	NA	NA	NA	NA	13	42.9	628.6	TRUE
CAN10493.1	E.HDDKNILLHTME.M	165	176	1465.7	-4.16	2	765		92.9	NA	Glu-C	Vero-GluC-1	Csab	NA	NA	NA	NA	NA	NA	NA	NA	13	42.9	628.6	TRUE
CAN10493.1	E.SYSLYDSF.-	231	238	981.407	-13.34	1	1033		50.4	NA	Glu-C	Vero-GluC-1	Csab	NA	NA	NA	NA	NA	NA	NA	NA	13	42.9	628.6	TRUE
CAN10493.1	E.IIHKMKE.L	140	146	914.517	4.18	0	24418	Oxidation: 5	26.4	NA	Glu-C	Vero-GluC-2	Csab	NA	NA	NA	NA	NA	NA	NA	NA	13	42.9	628.6	TRUE
CAN10493.1	K.KRPAPLDISFQSMNSSISSSTQK.K	74	96	2509.28	2.88	1	1464		44.4	NA	Trypsin	Vero-Trypsin-1	Csab	NA	NA	NA	NA	NA	NA	NA	NA	13	42.9	628.6	TRUE
CAN10493.1	D.ITLKPSYMSKTSRITE.I	124	139	1870.98	-5.65	0	2556	Oxidation: 8	42.3	NA	Glu-C	Vero-GluC-1	Csab	NA	NA	NA	NA	NA	NA	NA	NA	13	42.9	628.6	TRUE
CAN10493.1	L.NMNRIEDGSSF.N	148	158	1285.54	-9.2	0	15143	Oxidation: 2	20	NA	Chymotrypsin	Vero-Chymotypsin-1	Csab	NA	NA	NA	NA	NA	NA	NA	NA	13	42.9	628.6	TRUE
CAN10493.1	E.IKDQSLSNENDTDSPVIVD.I	105	123	2088.99	0.9	4	459		102.5	NA	Glu-C	Vero-GluC-1	Csab	NA	NA	NA	NA	NA	NA	NA	NA	13	42.9	628.6	TRUE
CAN10493.1	R.ITEIIHK.M	137	143	853.515	1.08	0	3519		22	NA	Trypsin	Vero-Trypsin-2	Csab	NA	NA	NA	NA	NA	NA	NA	NA	13	42.9	628.6	TRUE
CAN10493.1	L.NMNRIEDGSSF.N	148	158	1269.55	-5.55	0	24153		58.4	NA	Chymotrypsin	Vero-Chymotypsin-1	Csab	NA	NA	NA	NA	NA	NA	NA	NA	13	42.9	628.6	TRUE
CAN10493.1	F.NKKRSEHDDKNILL.H	159	172	1709.94	3.73	1	705		17.9	NA	Chymotrypsin	Vero-Chymotypsin-1	Csab	NA	NA	NA	NA	NA	NA	NA	NA	13	42.9	628.6	TRUE
CAN10493.1	D.ITLKPSYMSKTSRITE.I	124	139	1855.01	3.45	0	27918		86.4	NA	Glu-C	Vero-GluC-2	Csab	NA	NA	NA	NA	NA	NA	NA	NA	13	42.9	628.6	TRUE
CAN10493.1	R.IEDGSSFNK.K	152	160	996.447	-15.8	0	5787		34.1	NA	Trypsin	Vero-Trypsin-2	Csab	NA	NA	NA	NA	NA	NA	NA	NA	13	42.9	628.6	TRUE
CAN10506.1	R.KMTSADK.K	72	78	796.375	-15	1	17396	Oxidation: 2	28.3	NA	Trypsin	Vero-Trypsin-2	Csab	NA	NA	NA	NA	NA	NA	NA	NA	8	74	418.2	TRUE
CAN10506.1	K.RGNDVPCCCPR.K	61	71	1390.58	0.5	1	1870	Carbamidomethyl: 7, 8, 9	22.6	NA	Trypsin	Vero-Trypsin-1	Csab	NA	NA	NA	NA	NA	NA	NA	NA	8	74	418.2	TRUE
CAN10506.1	M.STHDCF.S	2	7	808.292	-1.95	0	1693	Carbamidomethyl: 5; Acetyl: 1	20	Acetyl	Chymotrypsin	Vero-Chymotypsin-1	Csab	NA	NA	NA	NA	NA	NA	NA	NA	8	74	418.2	TRUE
CAN10506.1	R.GNDVPCCCPR.K	62	71	1234.48	5.18	0	5848	Carbamidomethyl: 6, 7, 8	50.4	NA	Trypsin	Vero-Trypsin-1	Csab	NA	NA	NA	NA	NA	NA	NA	NA	8	74	418.2	TRUE
CAN10506.1	R.EMTSSEWIAEYWK.G	45	57	1659.72	-10.3	0	429		19.5	NA	Trypsin	Vero-Trypsin-2	Csab	NA	NA	NA	NA	NA	NA	NA	NA	8	74	418.2	TRUE
CAN10506.1	E.KSSVVDNAPEKPAGANHIPE.K	21	40	2060.04	-1.16	2	5171		86.9	NA	Glu-C	Vero-GluC-1	Csab	NA	NA	NA	NA	NA	NA	NA	NA	8	74	418.2	TRUE
CAN10506.1	M.STHDCFSKEKPVDMNDISE.K	2	20	2280.96	-4.88	4	3560	Carbamidomethyl: 5; Acetyl: 1	131.1	Acetyl	Glu-C	Vero-GluC-1	Csab	NA	NA	NA	NA	NA	NA	NA	NA	8	74	418.2	TRUE
CAN10506.1	K.SSVVDNAPEKPAGANHIPEK.S	22	41	2060.03	-3.1	0	2621		59.4	NA	Trypsin	Vero-Trypsin-2	Csab	NA	NA	NA	NA	NA	NA	NA	NA	8	74	418.2	TRUE
CAN10352.1	Y.VYNNPHHPVLKY.G	151	162	1480.76	-3.94	2	5109		26.6	NA	Chymotrypsin	HEK-Chymotrypsin-1	Hsap	13	56.5	592.2	TRUE	NA	NA	NA	NA	NA	NA	NA	NA
CAN10352.1	K.YGKDHIIALPR.N	162	172	1282.73	2.55	1	9568		45	NA	Trypsin	HEK-Trypsin-1	Hsap	13	56.5	592.2	TRUE	NA	NA	NA	NA	NA	NA	NA	NA
CAN10352.1	Y.NNPHHPVLKY.G	153	162	1218.64	0.38	1	1275		31.4	NA	Chymotrypsin	HEK-Chymotrypsin-2	Hsap	13	56.5	592.2	TRUE	NA	NA	NA	NA	NA	NA	NA	NA
CAN10352.1	E.FGKTRHPIKITPSPSESHSPQEVCE.K	101	125	2848.42	6.46	2	1749	Carbamidomethyl: 24	25.2	NA	Glu-C	HEK-GluC-1	Hsap	13	56.5	592.2	TRUE	NA	NA	NA	NA	NA	NA	NA	NA
CAN10352.1	K.DHIIALPR.N	165	172	934.527	-21.57	0	6453		36.4	NA	Trypsin	HEK-Trypsin-1	Hsap	13	56.5	592.2	TRUE	NA	NA	NA	NA	NA	NA	NA	NA
CAN10352.1	Y.GKDHIIALPRNHKHA.-	163	177	1706.93	-16.39	0	4586		21.4	NA	Chymotrypsin	HEK-Chymotrypsin-1	Hsap	13	56.5	592.2	TRUE	NA	NA	NA	NA	NA	NA	NA	NA
CAN10352.1	K.ISSCEFTPNFYR.F	78	89	1520.67	-6.95	0	46763	Carbamidomethyl: 4	65	NA	Trypsin	HEK-Trypsin-1	Hsap	13	56.5	592.2	TRUE	NA	NA	NA	NA	NA	NA	NA	NA
CAN10352.1	W.EYVGDEKEGTCY.V	139	150	1449.57	-6.28	1	11392	Carbamidomethyl: 11	25.8	NA	Chymotrypsin	HEK-Chymotrypsin-1	Hsap	13	56.5	592.2	TRUE	NA	NA	NA	NA	NA	NA	NA	NA
CAN10352.1	K.EGTCYVYNNPHHPVLK.Y	146	161	1927.9	-5.56	0	11608	Carbamidomethyl: 4	40.3	NA	Trypsin	HEK-Trypsin-1	Hsap	13	56.5	592.2	TRUE	NA	NA	NA	NA	NA	NA	NA	NA
CAN10352.1	R.FTDTAADEQQEFGK.T	90	103	1586.71	9.75	0	5766		50.2	NA	Trypsin	HEK-Trypsin-1	Hsap	13	56.5	592.2	TRUE	NA	NA	NA	NA	NA	NA	NA	NA
CAN10352.1	E.FTPNFYRFTDTAADEQQE.F	83	100	2179.94	-8.94	3	11413		27.1	NA	Glu-C	HEK-GluC-2	Hsap	13	56.5	592.2	TRUE	NA	NA	NA	NA	NA	NA	NA	NA
CAN10352.1	Y.RFTDTAADEQQEF.G	89	101	1557.68	0.8	1	34558		89.3	NA	Chymotrypsin	HEK-Chymotrypsin-1	Hsap	13	56.5	592.2	TRUE	NA	NA	NA	NA	NA	NA	NA	NA
CAN10352.1	K.VDKDCGSGEHCVR.G	41	53	1518.66	10.83	1	12208	Carbamidomethyl: 5, 11	108.5	NA	Trypsin	HEK-Trypsin-1	Hsap	13	56.5	592.2	TRUE	NA	NA	NA	NA	NA	NA	NA	NA
CAN10354.1	E.NQPKNINDNKCTDSQNTDLQNTE.S	31	53	2691.2	2.29	3	1379	Carbamidomethyl: 11	96.5	NA	Glu-C	HEK-GluC-1	Hsap	3	85.1	193.3	TRUE	NA	NA	NA	NA	NA	NA	NA	NA
CAN10354.1	K.QMTPTDTSPLKEEQAHCNNK.T	8	27	2329.08	10.91	1	848	Carbamidomethyl: 17	55.2	NA	Trypsin	HEK-Trypsin-1	Hsap	3	85.1	193.3	TRUE	NA	NA	NA	NA	NA	NA	NA	NA
CAN10354.1	E.SQNTDLQNTEPSKV.-	54	67	1560.75	-2.04	1	7961		41.6	NA	Glu-C	HEK-GluC-1	Hsap	3	85.1	193.3	TRUE	NA	NA	NA	NA	NA	NA	NA	NA
CAN10356.1	Y.KHFDTHIMECSQPTHF.K	242	257	2014.86	-12.48	1	2592	Carbamidomethyl: 10	74.1	NA	Chymotrypsin	HEK-Chymotrypsin-1	Hsap	11	31.1	465.4	TRUE	NA	NA	NA	NA	NA	NA	NA	NA
CAN10356.1	E.NDFIRYD.C	219	225	942.434	2.69	1	4372		23.9	NA	Glu-C	HEK-GluC-2	Hsap	11	31.1	465.4	TRUE	NA	NA	NA	NA	NA	NA	NA	NA
CAN10356.1	R.NDFCIYHITSIKPHK.T	82	96	1872.93	-8.63	0	2853	Carbamidomethyl: 4	28.9	NA	Trypsin	HEK-Trypsin-1	Hsap	11	31.1	465.4	TRUE	NA	NA	NA	NA	NA	NA	NA	NA
CAN10356.1	E.CSQPTHFKWYD.N	251	261	1468.63	1.53	0	1202	Carbamidomethyl: 1	23.7	NA	Glu-C	HEK-GluC-1	Hsap	11	31.1	465.4	TRUE	NA	NA	NA	NA	NA	NA	NA	NA
CAN10356.1	F.KNHPPIGENDFIRY.D	211	224	1699.84	-8.83	1	48452		46.3	NA	Chymotrypsin	HEK-Chymotrypsin-1	Hsap	11	31.1	465.4	TRUE	NA	NA	NA	NA	NA	NA	NA	NA
CAN10356.1	K.NHPPIGENDFIR.Y	212	223	1408.7	0.34	0	17716		65	NA	Trypsin	HEK-Trypsin-1	Hsap	11	31.1	465.4	TRUE	NA	NA	NA	NA	NA	NA	NA	NA
CAN10356.1	K.HFDTHIMECSQPTHFK.W	243	258	2014.91	9.66	0	4711	Carbamidomethyl: 9	45.6	NA	Trypsin	HEK-Trypsin-1	Hsap	11	31.1	465.4	TRUE	NA	NA	NA	NA	NA	NA	NA	NA
CAN10356.1	R.FCWDCQDGICR.N	47	57	1516.58	3.8	0	10954	Carbamidomethyl: 2, 5, 10	28.2	NA	Trypsin	HEK-Trypsin-1	Hsap	11	31.1	465.4	TRUE	NA	NA	NA	NA	NA	NA	NA	NA
CAN10356.1	R.ELEHWCTHGK.Y	183	192	1296.59	6.48	0	5663	Carbamidomethyl: 6	29.3	NA	Trypsin	HEK-Trypsin-2	Hsap	11	31.1	465.4	TRUE	NA	NA	NA	NA	NA	NA	NA	NA
CAN10356.1	Y.HITSIKPHKTY.R	88	98	1324.73	-8.13	0	3326		53	NA	Chymotrypsin	HEK-Chymotrypsin-2	Hsap	11	31.1	465.4	TRUE	NA	NA	NA	NA	NA	NA	NA	NA
CAN10356.1	R.TECPQHINHER.H	100	110	1420.64	3.33	0	14442	Carbamidomethyl: 3	47.2	NA	Trypsin	HEK-Trypsin-1	Hsap	11	31.1	465.4	TRUE	NA	NA	NA	NA	NA	NA	NA	NA
CAN10358.1	E.VSRWYNQCTYDE.G	81	92	1620.68	2.64	1	38257	Carbamidomethyl: 8	50.7	NA	Glu-C	HEK-GluC-2	Hsap	14	60.5	705.5	TRUE	NA	NA	NA	NA	NA	NA	NA	NA
CAN10358.1	R.STDNPPQEELGYWCTYMESCK.F	29	49	2595.03	-6.73	0	7446	Carbamidomethyl: 14, 20	80.7	NA	Trypsin	HEK-Trypsin-1	Hsap	14	60.5	705.5	TRUE	NA	NA	NA	NA	NA	NA	NA	NA
CAN10358.1	K.IYEKEDL.-	118	124	909.46	3.97	1	8355		22.2	NA	Trypsin	HEK-Trypsin-2	Hsap	14	60.5	705.5	TRUE	NA	NA	NA	NA	NA	NA	NA	NA
CAN10358.1	E.HGICKNKVNRSMPWIIE.N	56	72	2082.06	-4.19	0	15533	Carbamidomethyl: 4	38.2	NA	Glu-C	HEK-GluC-1	Hsap	14	60.5	705.5	TRUE	NA	NA	NA	NA	NA	NA	NA	NA
CAN10358.1	R.SMPWIIENSYLTSCEVSR.W	66	83	2172	-5.46	0	42890	Carbamidomethyl: 14	120	NA	Trypsin	HEK-Trypsin-1	Hsap	14	60.5	705.5	TRUE	NA	NA	NA	NA	NA	NA	NA	NA
CAN10358.1	L.TSCEVSRWY.N	77	85	1187.51	-2.47	1	84178	Carbamidomethyl: 3	45	NA	Chymotrypsin	HEK-Chymotrypsin-1	Hsap	14	60.5	705.5	TRUE	NA	NA	NA	NA	NA	NA	NA	NA
CAN10358.1	E.SCKFCWE.C	47	53	1016.4	0.89	0	18971	Carbamidomethyl: 2, 5	50.8	NA	Glu-C	HEK-GluC-2	Hsap	14	60.5	705.5	TRUE	NA	NA	NA	NA	NA	NA	NA	NA
CAN10358.1	Y.LTSCEVSRW.Y	76	84	1137.53	-3.03	1	13945	Carbamidomethyl: 4	28.6	NA	Chymotrypsin	HEK-Chymotrypsin-1	Hsap	14	60.5	705.5	TRUE	NA	NA	NA	NA	NA	NA	NA	NA
CAN10358.1	L.TSCEVSRW.Y	77	84	1024.45	2.91	0	53025	Carbamidomethyl: 3	26.4	NA	Chymotrypsin	HEK-Chymotrypsin-1	Hsap	14	60.5	705.5	TRUE	NA	NA	NA	NA	NA	NA	NA	NA
CAN10358.1	E.LGYWCTYME.S	38	46	1222.48	-8.33	0	3018	Carbamidomethyl: 5	39.4	NA	Glu-C	HEK-GluC-2	Hsap	14	60.5	705.5	TRUE	NA	NA	NA	NA	NA	NA	NA	NA
CAN10358.1	W.YNQCTY.D	85	90	848.319	-5.81	1	1732	Carbamidomethyl: 4	20.4	NA	Chymotrypsin	HEK-Chymotrypsin-1	Hsap	14	60.5	705.5	TRUE	NA	NA	NA	NA	NA	NA	NA	NA
CAN10358.1	E.GHLRSTDNPPQEE.L	25	37	1479.69	3.75	2	69730		64.6	NA	Glu-C	HEK-GluC-1	Hsap	14	60.5	705.5	TRUE	NA	NA	NA	NA	NA	NA	NA	NA
CAN10358.1	L.RSTDNPPQEELGYW.C	28	41	1691.76	-4.83	2	21955		45.4	NA	Chymotrypsin	HEK-Chymotrypsin-2	Hsap	14	60.5	705.5	TRUE	NA	NA	NA	NA	NA	NA	NA	NA
CAN10358.1	K.FCWECEHGICK.N	50	60	1525.6	-0.23	0	45719	Carbamidomethyl: 2, 5, 10	72.9	NA	Trypsin	HEK-Trypsin-1	Hsap	14	60.5	705.5	TRUE	NA	NA	NA	NA	NA	NA	NA	NA
CAN10359.1	K.IYEKEDL.-	118	124	909.46	3.97	1	8355		22.2	NA	Trypsin	HEK-Trypsin-2	Hsap	11	46	478.9	TRUE	NA	NA	NA	NA	NA	NA	NA	NA
CAN10359.1	E.SCKFCWE.C	47	53	1016.4	0.89	0	18971	Carbamidomethyl: 2, 5	50.8	NA	Glu-C	HEK-GluC-2	Hsap	11	46	478.9	TRUE	NA	NA	NA	NA	NA	NA	NA	NA
CAN10359.1	W.YNQCTY.S	85	90	848.319	-5.81	1	1732	Carbamidomethyl: 4	20.4	NA	Chymotrypsin	HEK-Chymotrypsin-1	Hsap	11	46	478.9	TRUE	NA	NA	NA	NA	NA	NA	NA	NA
CAN10359.1	L.RSTDNPPQEELGYW.C	28	41	1691.76	-4.83	2	21955		45.4	NA	Chymotrypsin	HEK-Chymotrypsin-2	Hsap	11	46	478.9	TRUE	NA	NA	NA	NA	NA	NA	NA	NA
CAN10359.1	E.VSRWYNQCTYSE.G	81	92	1592.67	-3.35	0	136045	Carbamidomethyl: 8	53.9	NA	Glu-C	HEK-GluC-1	Hsap	11	46	478.9	TRUE	NA	NA	NA	NA	NA	NA	NA	NA
CAN10359.1	E.LGYWCTYME.S	38	46	1222.48	-8.33	0	3018	Carbamidomethyl: 5	39.4	NA	Glu-C	HEK-GluC-2	Hsap	11	46	478.9	TRUE	NA	NA	NA	NA	NA	NA	NA	NA
CAN10359.1	R.STDNPPQEELGYWCTYMESCK.F	29	49	2595.03	-6.73	0	7446	Carbamidomethyl: 14, 20	80.7	NA	Trypsin	HEK-Trypsin-1	Hsap	11	46	478.9	TRUE	NA	NA	NA	NA	NA	NA	NA	NA
CAN10359.1	L.TSCEVSRW.Y	77	84	1024.45	2.91	0	53025	Carbamidomethyl: 3	26.4	NA	Chymotrypsin	HEK-Chymotrypsin-1	Hsap	11	46	478.9	TRUE	NA	NA	NA	NA	NA	NA	NA	NA
CAN10359.1	Y.LTSCEVSRW.Y	76	84	1137.53	-3.03	1	13945	Carbamidomethyl: 4	28.6	NA	Chymotrypsin	HEK-Chymotrypsin-1	Hsap	11	46	478.9	TRUE	NA	NA	NA	NA	NA	NA	NA	NA
CAN10359.1	L.TSCEVSRWY.N	77	85	1187.51	-2.47	1	84178	Carbamidomethyl: 3	45	NA	Chymotrypsin	HEK-Chymotrypsin-1	Hsap	11	46	478.9	TRUE	NA	NA	NA	NA	NA	NA	NA	NA
CAN10359.1	K.FCWECAHGICK.N	50	60	1467.59	-2.84	0	126846	Carbamidomethyl: 2, 5, 10	66	NA	Trypsin	HEK-Trypsin-1	Hsap	11	46	478.9	TRUE	NA	NA	NA	NA	NA	NA	NA	NA
CAN10360.1	R.CEYDHPR.F	57	63	976.398	4.24	0	2917	Carbamidomethyl: 1	20.9	NA	Trypsin	HEK-Trypsin-1	Hsap	10	71.3	454.5	TRUE	NA	NA	NA	NA	NA	NA	NA	NA
CAN10360.1	R.FQSYHR.V	88	93	837.413	15.73	0	17345		40.7	NA	Trypsin	HEK-Trypsin-1	Hsap	10	71.3	454.5	TRUE	NA	NA	NA	NA	NA	NA	NA	NA
CAN10360.1	E.SPRPGFHRCE.Y	49	58	1242.58	-2.04	0	5039	Carbamidomethyl: 9	16	NA	Glu-C	HEK-GluC-1	Hsap	10	71.3	454.5	TRUE	NA	NA	NA	NA	NA	NA	NA	NA
CAN10360.1	R.HSCISCCSPHQACLR.F	73	87	1872.79	11.59	0	131892	Carbamidomethyl: 3, 6, 7, 13	112.6	NA	Trypsin	HEK-Trypsin-1	Hsap	10	71.3	454.5	TRUE	NA	NA	NA	NA	NA	NA	NA	NA
CAN10360.1	R.IKPFSSSVPHK.C	28	38	1226.69	2.65	0	5577		37.8	NA	Trypsin	HEK-Trypsin-1	Hsap	10	71.3	454.5	TRUE	NA	NA	NA	NA	NA	NA	NA	NA
CAN10360.1	E.YDHPRFE.R	59	65	963.431	-1.31	1	15883		25.9	NA	Glu-C	HEK-GluC-2	Hsap	10	71.3	454.5	TRUE	NA	NA	NA	NA	NA	NA	NA	NA
CAN10360.1	K.CGCGHHASNESPRPGFHR.C	39	56	2062.93	24.42	0	31787	Carbamidomethyl: 1, 3	94.4	NA	Trypsin	HEK-Trypsin-1	Hsap	10	71.3	454.5	TRUE	NA	NA	NA	NA	NA	NA	NA	NA
CAN10360.1	R.FQSYHRV.-	88	94	936.469	0.76	1	27917		19.4	NA	Trypsin	HEK-Trypsin-2	Hsap	10	71.3	454.5	TRUE	NA	NA	NA	NA	NA	NA	NA	NA
CAN10360.1	Y.SCSRHSCISCCSPHQACL.R	69	86	2206.85	-7.74	0	2993	Carbamidomethyl: 2, 7, 10, 11, 17	50.9	NA	Chymotrypsin	HEK-Chymotrypsin-1	Hsap	10	71.3	454.5	TRUE	NA	NA	NA	NA	NA	NA	NA	NA
CAN10360.1	Y.DHPRFERTY.S	60	68	1220.58	2.15	1	284344		35.9	NA	Chymotrypsin	HEK-Chymotrypsin-2	Hsap	10	71.3	454.5	TRUE	NA	NA	NA	NA	NA	NA	NA	NA
CAN10382.1	L.KHNQEVIIPPGIKF.T	45	58	1619.9	-15.44	0	55460		87.3	NA	Chymotrypsin	HEK-Chymotrypsin-1	Hsap	14	90.4	801.1	TRUE	NA	NA	NA	NA	NA	NA	NA	NA
CAN10382.1	R.ALKPVHDMLN.-	95	104	1137.6	-4.55	0	8978		27.4	NA	Trypsin	HEK-Trypsin-1	Hsap	14	90.4	801.1	TRUE	NA	NA	NA	NA	NA	NA	NA	NA
CAN10382.1	E.LYSLVAADTQLNKALIE.R	14	30	1862	-13.77	1	12323		55.1	NA	Glu-C	HEK-GluC-1	Hsap	14	90.4	801.1	TRUE	NA	NA	NA	NA	NA	NA	NA	NA
CAN10382.1	R.QGHNPATGEPIQIK.A	70	83	1489.78	0.97	0	23741		105.1	NA	Trypsin	HEK-Trypsin-1	Hsap	14	90.4	801.1	TRUE	NA	NA	NA	NA	NA	NA	NA	NA
CAN10382.1	L.NKALIERIF.T	25	33	1103.66	-1.9	1	6396		31.7	NA	Chymotrypsin	HEK-Chymotrypsin-2	Hsap	14	90.4	801.1	TRUE	NA	NA	NA	NA	NA	NA	NA	NA
CAN10382.1	K.QELYSLVAADTQLNK.A	12	26	1692.86	-10.63	0	13842		33.1	NA	Trypsin	HEK-Trypsin-2	Hsap	14	90.4	801.1	TRUE	NA	NA	NA	NA	NA	NA	NA	NA
CAN10382.1	M.STKKKPTITKQE.L	2	13	1430.82	-0.82	0	13414	Acetyl: 1	47.4	Acetyl	Glu-C	HEK-GluC-2	Hsap	14	90.4	801.1	TRUE	NA	NA	NA	NA	NA	NA	NA	NA
CAN10382.1	E.HKAVKIRALKPVHDMLN.-	88	104	1970.16	4.06	1	2556		46.2	NA	Glu-C	HEK-GluC-1	Hsap	14	90.4	801.1	TRUE	NA	NA	NA	NA	NA	NA	NA	NA
CAN10382.1	R.IFTSQQK.I	32	38	851.45	-14.09	0	4189		18	NA	Trypsin	HEK-Trypsin-1	Hsap	14	90.4	801.1	TRUE	NA	NA	NA	NA	NA	NA	NA	NA
CAN10382.1	K.FTVVTVK.A	58	64	793.487	6.08	0	13139		34	NA	Trypsin	HEK-Trypsin-1	Hsap	14	90.4	801.1	TRUE	NA	NA	NA	NA	NA	NA	NA	NA
CAN10382.1	K.IIQNALK.H	39	45	799.501	-3.64	0	9120		25.8	NA	Trypsin	HEK-Trypsin-1	Hsap	14	90.4	801.1	TRUE	NA	NA	NA	NA	NA	NA	NA	NA
CAN10382.1	Y.SLVAADTQLNKALIERIF.T	16	33	2002.13	-2.77	3	49201		114.5	NA	Chymotrypsin	HEK-Chymotrypsin-1	Hsap	14	90.4	801.1	TRUE	NA	NA	NA	NA	NA	NA	NA	NA
CAN10382.1	F.TSQQKIIQNAL.K	34	44	1243.69	-11.59	0	3133		50.9	NA	Chymotrypsin	HEK-Chymotrypsin-1	Hsap	14	90.4	801.1	TRUE	NA	NA	NA	NA	NA	NA	NA	NA
CAN10382.1	E.RIFTSQQKIIQNALKHNQE.V	31	49	2296.25	-2.45	0	14449		47.1	NA	Glu-C	HEK-GluC-2	Hsap	14	90.4	801.1	TRUE	NA	NA	NA	NA	NA	NA	NA	NA
CAN10382.1	M.STKKKPTITKQELY.S	2	15	1706.97	1.79	1	98403	Acetyl: 1	77.6	Acetyl	Chymotrypsin	HEK-Chymotrypsin-1	Hsap	14	90.4	801.1	TRUE	NA	NA	NA	NA	NA	NA	NA	NA
CAN10383.1	K.KPLNEKPLTLQR.L	128	139	1436.86	3.16	0	4308		47.6	NA	Trypsin	HEK-Trypsin-1	Hsap	NA	NA	NA	NA	NA	NA	NA	NA	NA	NA	NA	NA
CAN10385.1	Y.NHECIKDFWDVSTSVGPCIFNDRSIW.C	106	131	3182.46	3.12	3	1488	Carbamidomethyl: 4, 18	50.8	NA	Chymotrypsin	HEK-Chymotrypsin-1	Hsap	13	64.2	597.5	TRUE	NA	NA	NA	NA	NA	NA	NA	NA
CAN10385.1	W.CTKCTSFYPF.T	132	141	1310.56	7.24	1	4958	Carbamidomethyl: 1, 4	17.1	NA	Chymotrypsin	HEK-Chymotrypsin-1	Hsap	13	64.2	597.5	TRUE	NA	NA	NA	NA	NA	NA	NA	NA
CAN10385.1	K.YFTFNANHDLK.S	45	55	1369.64	-7.53	0	25107		52.9	NA	Trypsin	HEK-Trypsin-1	Hsap	13	64.2	597.5	TRUE	NA	NA	NA	NA	NA	NA	NA	NA
CAN10385.1	E.NDLYHTNYNHE.C	98	108	1419.59	-4.82	1	16255		57	NA	Glu-C	HEK-GluC-1	Hsap	13	64.2	597.5	TRUE	NA	NA	NA	NA	NA	NA	NA	NA
CAN10385.1	K.IWSGEPR.T	85	91	844.443	13.71	0	57893		35	NA	Trypsin	HEK-Trypsin-1	Hsap	13	64.2	597.5	TRUE	NA	NA	NA	NA	NA	NA	NA	NA
CAN10385.1	F.NDRSIW.C	126	131	790.384	-0.69	0	6908		26.8	NA	Chymotrypsin	HEK-Chymotrypsin-1	Hsap	13	64.2	597.5	TRUE	NA	NA	NA	NA	NA	NA	NA	NA
CAN10385.1	R.TQIYFENDLYHTNYNHECIK.D	92	111	2602.18	4.4	0	14180	Carbamidomethyl: 18	93.1	NA	Trypsin	HEK-Trypsin-1	Hsap	13	64.2	597.5	TRUE	NA	NA	NA	NA	NA	NA	NA	NA
CAN10385.1	K.NIVVSEISYIDNSYK.Y	30	44	1743.87	-6.62	0	2298		36.9	NA	Trypsin	HEK-Trypsin-1	Hsap	13	64.2	597.5	TRUE	NA	NA	NA	NA	NA	NA	NA	NA
CAN10385.1	K.DFWDVSTSVGPCIFNDR.S	112	128	2014.89	-4.22	0	17544	Carbamidomethyl: 12	110	NA	Trypsin	HEK-Trypsin-1	Hsap	13	64.2	597.5	TRUE	NA	NA	NA	NA	NA	NA	NA	NA
CAN10385.1	W.IIKNPQNNKIW.S	76	86	1367.77	-4.79	0	6442		27.5	NA	Chymotrypsin	HEK-Chymotrypsin-2	Hsap	13	64.2	597.5	TRUE	NA	NA	NA	NA	NA	NA	NA	NA
CAN10385.1	W.SGEPRTQIYFENDLY.H	87	101	1831.84	-3.37	3	83377		34.9	NA	Chymotrypsin	HEK-Chymotrypsin-1	Hsap	13	64.2	597.5	TRUE	NA	NA	NA	NA	NA	NA	NA	NA
CAN10385.1	W.SGEPRTQIY.F	87	95	1050.52	2.26	0	72370		15.3	NA	Chymotrypsin	HEK-Chymotrypsin-1	Hsap	13	64.2	597.5	TRUE	NA	NA	NA	NA	NA	NA	NA	NA
CAN10385.1	K.MIYNWIIK.N	71	78	1080.58	-9.35	0	6286		40.2	NA	Trypsin	HEK-Trypsin-1	Hsap	13	64.2	597.5	TRUE	NA	NA	NA	NA	NA	NA	NA	NA
CAN10390.1	R.EFILNFLR.L	73	80	1051.61	11.27	0	882461		55.9	NA	Trypsin	HEK-Trypsin-2	Hsap	40	99.3	2338.3	TRUE	NA	NA	NA	NA	NA	NA	NA	NA
CAN10390.1	E.RCTYKFNSYTKKME.L	41	54	1855.88	-0.87	0	30051	Carbamidomethyl: 2	42.1	NA	Glu-C	HEK-GluC-2	Hsap	40	99.3	2338.3	TRUE	NA	NA	NA	NA	NA	NA	NA	NA
CAN10390.1	K.NIINDFLEIPEER.C	29	41	1601.81	-5.83	0	308431		97.5	NA	Trypsin	HEK-Trypsin-1	Hsap	40	99.3	2338.3	TRUE	NA	NA	NA	NA	NA	NA	NA	NA
CAN10390.1	L.KGPTFVF.T	90	96	795.433	-8.12	1	42135		38.7	NA	Chymotrypsin	HEK-Chymotrypsin-1	Hsap	40	99.3	2338.3	TRUE	NA	NA	NA	NA	NA	NA	NA	NA
CAN10390.1	E.LLFTPE.F	55	60	719.395	-3.75	0	531		19.4	NA	Glu-C	HEK-GluC-1	Hsap	40	99.3	2338.3	TRUE	NA	NA	NA	NA	NA	NA	NA	NA
CAN10390.1	K.KALQNFHR.C	14	21	1013.58	19.77	1	39864		33.9	NA	Trypsin	HEK-Trypsin-1	Hsap	40	99.3	2338.3	TRUE	NA	NA	NA	NA	NA	NA	NA	NA
CAN10390.1	E.FHTAWHEVPECRE.F	61	73	1697.74	-5.61	2	19753	Carbamidomethyl: 11	30.7	NA	Glu-C	HEK-GluC-2	Hsap	40	99.3	2338.3	TRUE	NA	NA	NA	NA	NA	NA	NA	NA
CAN10390.1	W.EETKNIINDFLEIPEERCTY.K	25	44	2513.16	-10.66	2	47463	Carbamidomethyl: 18	104.6	NA	Chymotrypsin	HEK-Chymotrypsin-1	Hsap	40	99.3	2338.3	TRUE	NA	NA	NA	NA	NA	NA	NA	NA
CAN10390.1	-.MEAVLTKLDQEEKKAL.Q	1	16	1887.97	-20.65	2	498	Acetyl: 1	47.4	Acetyl	Chymotrypsin	HEK-Chymotrypsin-2	Hsap	40	99.3	2338.3	TRUE	NA	NA	NA	NA	NA	NA	NA	NA
CAN10390.1	K.MELLFTPEFHTAWHEVPECR.E	53	72	2529.18	2.63	0	145959	Carbamidomethyl: 19	79.4	NA	Trypsin	HEK-Trypsin-1	Hsap	40	99.3	2338.3	TRUE	NA	NA	NA	NA	NA	NA	NA	NA
CAN10390.1	E.AVLTKLDQEE.K	3	12	1145.61	2.27	2	46198		62.5	NA	Glu-C	HEK-GluC-1	Hsap	40	99.3	2338.3	TRUE	NA	NA	NA	NA	NA	NA	NA	NA
CAN10390.1	L.LFTPEFHTAW.H	56	65	1248.59	-12.95	3	12084		53.3	NA	Chymotrypsin	HEK-Chymotrypsin-2	Hsap	40	99.3	2338.3	TRUE	NA	NA	NA	NA	NA	NA	NA	NA
CAN10390.1	K.MELLFTPEFHTAWHEVPECR.E	53	72	2545.16	-3.2	0	7201	Carbamidomethyl: 19; Oxidation: 1	87.4	NA	Trypsin	HEK-Trypsin-1	Hsap	40	99.3	2338.3	TRUE	NA	NA	NA	NA	NA	NA	NA	NA
CAN10390.1	Y.TKKMELLFTPEFHTAW.H	50	65	1978.97	-17.64	4	18336		53.5	NA	Chymotrypsin	HEK-Chymotrypsin-2	Hsap	40	99.3	2338.3	TRUE	NA	NA	NA	NA	NA	NA	NA	NA
CAN10390.1	-.MEAVLTKLDQEE.K	1	12	1447.71	7.35	3	1281	Acetyl: 1	54.1	Acetyl	Glu-C	HEK-GluC-2	Hsap	40	99.3	2338.3	TRUE	NA	NA	NA	NA	NA	NA	NA	NA
CAN10390.1	K.ALQNFHR.C	15	21	885.475	6.22	0	366226		32.9	NA	Trypsin	HEK-Trypsin-1	Hsap	40	99.3	2338.3	TRUE	NA	NA	NA	NA	NA	NA	NA	NA
CAN10390.1	L.FTPEFHTAW.H	57	65	1135.51	-7.26	2	11540		48.1	NA	Chymotrypsin	HEK-Chymotrypsin-1	Hsap	40	99.3	2338.3	TRUE	NA	NA	NA	NA	NA	NA	NA	NA
CAN10390.1	E.ERCTYKFNSYTKKME.L	40	54	2000.95	16.43	1	2506	Carbamidomethyl: 3; Oxidation: 14	27.5	NA	Glu-C	HEK-GluC-2	Hsap	40	99.3	2338.3	TRUE	NA	NA	NA	NA	NA	NA	NA	NA
CAN10390.1	L.ISGHRVVL.K	82	89	880.533	-3.74	0	47559		24.6	NA	Chymotrypsin	HEK-Chymotrypsin-1	Hsap	40	99.3	2338.3	TRUE	NA	NA	NA	NA	NA	NA	NA	NA
CAN10390.1	E.ERCTYKFNSYTKKME.L	40	54	1984.91	-5.47	1	46946	Carbamidomethyl: 3	61.6	NA	Glu-C	HEK-GluC-2	Hsap	40	99.3	2338.3	TRUE	NA	NA	NA	NA	NA	NA	NA	NA
CAN10390.1	E.TKNIINDFLEIPEE.R	27	40	1674.85	-7.9	3	1748		79.3	NA	Glu-C	HEK-GluC-2	Hsap	40	99.3	2338.3	TRUE	NA	NA	NA	NA	NA	NA	NA	NA
CAN10390.1	E.FHTAWHEVPE.C	61	70	1252.58	1.89	1	47764		54.8	NA	Glu-C	HEK-GluC-1	Hsap	40	99.3	2338.3	TRUE	NA	NA	NA	NA	NA	NA	NA	NA
CAN10390.1	Y.TKKMELLF.T	50	57	1009.57	-3.44	2	2899		63.2	NA	Chymotrypsin	HEK-Chymotrypsin-1	Hsap	40	99.3	2338.3	TRUE	NA	NA	NA	NA	NA	NA	NA	NA
CAN10390.1	L.RLISGHRVVL.K	80	89	1149.72	-3.93	1	34215		16.8	NA	Chymotrypsin	HEK-Chymotrypsin-1	Hsap	40	99.3	2338.3	TRUE	NA	NA	NA	NA	NA	NA	NA	NA
CAN10390.1	-.MEAVLTK.L	1	7	833.445	1.3	0	7333	Acetyl: 1	48.4	Acetyl	Trypsin	HEK-Trypsin-1	Hsap	40	99.3	2338.3	TRUE	NA	NA	NA	NA	NA	NA	NA	NA
CAN10390.1	E.NMDDLQKGNLIGKMNIKEG.-	119	137	2118.06	-2.8	3	8746		119	NA	Glu-C	HEK-GluC-2	Hsap	40	99.3	2338.3	TRUE	NA	NA	NA	NA	NA	NA	NA	NA
CAN10390.1	E.KKALQNFHRCAWEE.T	13	26	1816.89	1.63	1	975440	Carbamidomethyl: 10	73.3	NA	Glu-C	HEK-GluC-1	Hsap	40	99.3	2338.3	TRUE	NA	NA	NA	NA	NA	NA	NA	NA
CAN10390.1	K.KMELLFTPEFHTAWHEVPECR.E	52	72	2657.27	1.11	1	191646	Carbamidomethyl: 20	64.8	NA	Trypsin	HEK-Trypsin-1	Hsap	40	99.3	2338.3	TRUE	NA	NA	NA	NA	NA	NA	NA	NA
CAN10390.1	E.TKNLGIPSTINVDFQANIE.N	100	118	2074.07	-6.11	1	1971		37.3	NA	Glu-C	HEK-GluC-1	Hsap	40	99.3	2338.3	TRUE	NA	NA	NA	NA	NA	NA	NA	NA
CAN10390.1	W.HEVPECREF.I	66	74	1202.52	-3.43	0	501092	Carbamidomethyl: 6	41.6	NA	Chymotrypsin	HEK-Chymotrypsin-1	Hsap	40	99.3	2338.3	TRUE	NA	NA	NA	NA	NA	NA	NA	NA
CAN10390.1	-.MEAVLTK.L	1	7	849.432	-8.16	0	20950	Acetyl: 1; Oxidation: 1	39.7	Acetyl	Trypsin	HEK-Trypsin-2	Hsap	40	99.3	2338.3	TRUE	NA	NA	NA	NA	NA	NA	NA	NA
CAN10390.1	E.TKNIINDFLEIPE.E	27	39	1545.8	-10.96	2	15357		88.4	NA	Glu-C	HEK-GluC-1	Hsap	40	99.3	2338.3	TRUE	NA	NA	NA	NA	NA	NA	NA	NA
CAN10390.1	K.GPTFVFTK.E	91	98	896.485	-2.85	0	86425		66.2	NA	Trypsin	HEK-Trypsin-1	Hsap	40	99.3	2338.3	TRUE	NA	NA	NA	NA	NA	NA	NA	NA
CAN10390.1	L.TKLDQEEKKALQNF.H	6	19	1691.88	-8.9	2	10506		100.5	NA	Chymotrypsin	HEK-Chymotrypsin-1	Hsap	40	99.3	2338.3	TRUE	NA	NA	NA	NA	NA	NA	NA	NA
CAN10390.1	F.ILNFLRL.I	75	81	888.545	-24.38	3	3683		31.1	NA	Chymotrypsin	HEK-Chymotrypsin-1	Hsap	40	99.3	2338.3	TRUE	NA	NA	NA	NA	NA	NA	NA	NA
CAN10390.1	R.CAWEETK.N	22	28	923.393	0.05	0	19454	Carbamidomethyl: 1	23.4	NA	Trypsin	HEK-Trypsin-1	Hsap	40	99.3	2338.3	TRUE	NA	NA	NA	NA	NA	NA	NA	NA
CAN10390.1	K.KMELLFTPEFHTAWHEVPECR.E	52	72	2673.27	5.99	1	9105	Carbamidomethyl: 20; Oxidation: 2	58.2	NA	Trypsin	HEK-Trypsin-1	Hsap	40	99.3	2338.3	TRUE	NA	NA	NA	NA	NA	NA	NA	NA
CAN10390.1	-.MEAVLTKLDQEEKKALQNF.H	1	19	2277.19	2.66	3	1632	Acetyl: 1	130.2	Acetyl	Chymotrypsin	HEK-Chymotrypsin-1	Hsap	40	99.3	2338.3	TRUE	NA	NA	NA	NA	NA	NA	NA	NA
CAN10390.1	E.RCTYKFNSYTKKME.L	41	54	1871.87	-1.76	0	651	Carbamidomethyl: 2; Oxidation: 13	15.7	NA	Glu-C	HEK-GluC-1	Hsap	40	99.3	2338.3	TRUE	NA	NA	NA	NA	NA	NA	NA	NA
CAN10390.1	F.TPEFHTAW.H	58	65	988.44	-12.82	1	8710		48.9	NA	Chymotrypsin	HEK-Chymotrypsin-1	Hsap	40	99.3	2338.3	TRUE	NA	NA	NA	NA	NA	NA	NA	NA
CAN10390.1	F.HRCAWEETKNIINDFLEIPEERCTY.K	20	44	3223.48	-4.85	3	8065	Carbamidomethyl: 3, 23	82.6	NA	Chymotrypsin	HEK-Chymotrypsin-1	Hsap	40	99.3	2338.3	TRUE	NA	NA	NA	NA	NA	NA	NA	NA
CAN10391.1	R.NEIVNTLLLNWDNVR.G	89	103	1812.96	-2.84	0	2956		41.1	NA	Trypsin	HEK-Trypsin-1	Hsap	5	19.6	146.8	TRUE	NA	NA	NA	NA	NA	NA	NA	NA
CAN10391.1	R.AGENIYFGSEAMMPADIYSR.V	139	158	2222.04	24.78	0	1603		23.2	NA	Trypsin	HEK-Trypsin-1	Hsap	5	19.6	146.8	TRUE	NA	NA	NA	NA	NA	NA	NA	NA
CAN10391.1	Y.RAGENIYFGSEAMMPADIY.S	138	156	2134.96	0.49	2	1504		17.1	NA	Chymotrypsin	HEK-Chymotrypsin-1	Hsap	5	19.6	146.8	TRUE	NA	NA	NA	NA	NA	NA	NA	NA
CAN10391.1	Y.SRVANKPAMF.V	157	166	1120.59	-2.01	0	1678		18	NA	Chymotrypsin	HEK-Chymotrypsin-2	Hsap	5	19.6	146.8	TRUE	NA	NA	NA	NA	NA	NA	NA	NA
CAN10391.1	R.INMINGVPEIVEIIPSPYR.A	120	138	2154.16	-2.55	0	3063		47.4	NA	Trypsin	HEK-Trypsin-1	Hsap	5	19.6	146.8	TRUE	NA	NA	NA	NA	NA	NA	NA	NA
CAN10392.1	K.DIDDWEAMPKPQR.E	51	63	1600.76	11.51	0	2410		29	NA	Trypsin	HEK-Trypsin-2	Hsap	15	41.6	712.4	TRUE	NA	NA	NA	NA	NA	NA	NA	NA
CAN10392.1	K.DDAFAFK.L	320	326	813.371	-8.03	0	3890		20.5	NA	Trypsin	HEK-Trypsin-2	Hsap	15	41.6	712.4	TRUE	NA	NA	NA	NA	NA	NA	NA	NA
CAN10392.1	K.EAVELVDEFINYAFDK.A	235	250	1901.93	7.65	0	1986		80.4	NA	Trypsin	HEK-Trypsin-1	Hsap	15	41.6	712.4	TRUE	NA	NA	NA	NA	NA	NA	NA	NA
CAN10392.1	K.TNFFELRPTQYQNCVK.D	304	319	2045	3.3	0	8560	Carbamidomethyl: 14	48.7	NA	Trypsin	HEK-Trypsin-1	Hsap	15	41.6	712.4	TRUE	NA	NA	NA	NA	NA	NA	NA	NA
CAN10392.1	K.EQNIMPGLVSYNEFISR.D	187	203	1996.97	-4.18	0	7204		67.5	NA	Trypsin	HEK-Trypsin-1	Hsap	15	41.6	712.4	TRUE	NA	NA	NA	NA	NA	NA	NA	NA
CAN10392.1	F.ELRPTQY.Q	308	314	906.47	2.46	1	75115		32.9	NA	Chymotrypsin	HEK-Chymotrypsin-1	Hsap	15	41.6	712.4	TRUE	NA	NA	NA	NA	NA	NA	NA	NA
CAN10392.1	F.KLFLNDDDF.-	326	334	1126.53	-9.94	3	2408		33.4	NA	Chymotrypsin	HEK-Chymotrypsin-1	Hsap	15	41.6	712.4	TRUE	NA	NA	NA	NA	NA	NA	NA	NA
CAN10392.1	Y.SIQVKTLIPDEKEQQRIF.S	116	133	2172.2	0.42	1	29211		64.5	NA	Chymotrypsin	HEK-Chymotrypsin-1	Hsap	15	41.6	712.4	TRUE	NA	NA	NA	NA	NA	NA	NA	NA
CAN10392.1	K.EMLFQYIR.Y	261	268	1099.57	10.9	0	15189		38.2	NA	Trypsin	HEK-Trypsin-1	Hsap	15	41.6	712.4	TRUE	NA	NA	NA	NA	NA	NA	NA	NA
CAN10392.1	Y.KVGNPFPQMTKF.F	285	296	1393.73	-2.02	0	20006		39.1	NA	Chymotrypsin	HEK-Chymotrypsin-1	Hsap	15	41.6	712.4	TRUE	NA	NA	NA	NA	NA	NA	NA	NA
CAN10392.1	R.FTIFPIQHPECWNWYK.K	19	34	2166.01	-7.89	0	11635	Carbamidomethyl: 11	42.1	NA	Trypsin	HEK-Trypsin-1	Hsap	15	41.6	712.4	TRUE	NA	NA	NA	NA	NA	NA	NA	NA
CAN10392.1	F.FLNEVEKTNFF.E	297	307	1387.69	3.38	3	5300		53.8	NA	Chymotrypsin	HEK-Chymotrypsin-1	Hsap	15	41.6	712.4	TRUE	NA	NA	NA	NA	NA	NA	NA	NA
CAN10392.1	E.CWNWYKKLE.S	29	37	1326.63	2.58	0	1319	Carbamidomethyl: 1	39.4	NA	Glu-C	HEK-GluC-1	Hsap	15	41.6	712.4	TRUE	NA	NA	NA	NA	NA	NA	NA	NA
CAN10392.1	K.TLIPDEKEQQR.I	121	131	1356.72	7.35	1	11456		35.2	NA	Trypsin	HEK-Trypsin-1	Hsap	15	41.6	712.4	TRUE	NA	NA	NA	NA	NA	NA	NA	NA
CAN10392.1	F.TIFPIQHPECW.N	20	30	1427.7	17.1	0	8500	Carbamidomethyl: 10	40.9	NA	Chymotrypsin	HEK-Chymotrypsin-1	Hsap	15	41.6	712.4	TRUE	NA	NA	NA	NA	NA	NA	NA	NA
CAN10392.1	E.NSQRFTIFPIQHPE.C	15	28	1713.88	7.36	0	9619		46.8	NA	Glu-C	HEK-GluC-1	Hsap	15	41.6	712.4	TRUE	NA	NA	NA	NA	NA	NA	NA	NA
CAN10393.1	K.NECFEPFTSNLYTR.R	624	637	1777.78	-2.79	0	34533	Carbamidomethyl: 3	44.5	NA	Trypsin	HEK-Trypsin-2	Hsap	15	25.7	571.6	TRUE	NA	NA	NA	NA	NA	NA	NA	NA
CAN10393.1	R.GDGTWYLFSPDQAPNLHK.V	326	343	2046	11.51	0	3770		22.8	NA	Trypsin	HEK-Trypsin-1	Hsap	15	25.7	571.6	TRUE	NA	NA	NA	NA	NA	NA	NA	NA
CAN10393.1	D.LDRLSQAQVKYTLQE.L	22	36	1791.94	-10.42	1	6553		17.4	NA	Glu-C	HEK-GluC-2	Hsap	15	25.7	571.6	TRUE	NA	NA	NA	NA	NA	NA	NA	NA
CAN10393.1	K.GLTTGSYYCHFSPGAGTQK.K	741	759	2031.9	-13.69	0	3009	Carbamidomethyl: 9	27.1	NA	Trypsin	HEK-Trypsin-1	Hsap	15	25.7	571.6	TRUE	NA	NA	NA	NA	NA	NA	NA	NA
CAN10393.1	K.SWWQLR.L	591	596	875.454	2.03	0	1883		19	NA	Trypsin	HEK-Trypsin-2	Hsap	15	25.7	571.6	TRUE	NA	NA	NA	NA	NA	NA	NA	NA
CAN10393.1	K.GLLQPDLWVR.C	558	567	1196.68	1.28	0	8073		49.6	NA	Trypsin	HEK-Trypsin-2	Hsap	15	25.7	571.6	TRUE	NA	NA	NA	NA	NA	NA	NA	NA
CAN10393.1	E.QGVCNLAAVNLAAFIRE.N	436	452	1845.95	-5.44	0	14490	Carbamidomethyl: 4	25.3	NA	Glu-C	HEK-GluC-1	Hsap	15	25.7	571.6	TRUE	NA	NA	NA	NA	NA	NA	NA	NA
CAN10393.1	K.VFDLER.S	344	349	778.409	-0.04	0	8582		22.2	NA	Trypsin	HEK-Trypsin-1	Hsap	15	25.7	571.6	TRUE	NA	NA	NA	NA	NA	NA	NA	NA
CAN10393.1	R.HVITHASPTMFNAGTK.K	171	186	1711.85	-2.79	0	4228		30.8	NA	Trypsin	HEK-Trypsin-1	Hsap	15	25.7	571.6	TRUE	NA	NA	NA	NA	NA	NA	NA	NA
CAN10393.1	R.VAQTTQGVLTR.K	579	589	1173.66	2.85	0	7922		20.4	NA	Trypsin	HEK-Trypsin-1	Hsap	15	25.7	571.6	TRUE	NA	NA	NA	NA	NA	NA	NA	NA
CAN10393.1	F.DLERSQHENAHREF.K	346	359	1767.82	-0.17	1	13687		68.5	NA	Chymotrypsin	HEK-Chymotrypsin-1	Hsap	15	25.7	571.6	TRUE	NA	NA	NA	NA	NA	NA	NA	NA
CAN10393.1	Y.LFSPDQAPNLHKVF.D	332	345	1612.84	-7.08	3	15840		30.9	NA	Chymotrypsin	HEK-Chymotrypsin-1	Hsap	15	25.7	571.6	TRUE	NA	NA	NA	NA	NA	NA	NA	NA
CAN10393.1	R.LSPQFVDVVYK.Y	86	96	1294.71	1.43	0	3584		19.3	NA	Trypsin	HEK-Trypsin-2	Hsap	15	25.7	571.6	TRUE	NA	NA	NA	NA	NA	NA	NA	NA
CAN10393.1	K.AIFDSYIDYNR.D	99	109	1376.66	10.15	0	32231		59.3	NA	Trypsin	HEK-Trypsin-2	Hsap	15	25.7	571.6	TRUE	NA	NA	NA	NA	NA	NA	NA	NA
CAN10393.1	K.FGSPEAIAMDEAIHAALYYGAMR.R	513	535	2484.22	20.82	0	6970		74.2	NA	Trypsin	HEK-Trypsin-1	Hsap	15	25.7	571.6	TRUE	NA	NA	NA	NA	NA	NA	NA	NA
CAN10393.1	K.NSFISGSGLR.S	233	242	1037.54	0.25	0	14533		15.8	NA	Trypsin	HEK-Trypsin-2	Hsap	15	25.7	571.6	TRUE	NA	NA	NA	NA	NA	NA	NA	NA
CAN10393.1	K.LYYQYVAEK.R	362	370	1176.61	10.98	0	706		24.5	NA	Trypsin	HEK-Trypsin-1	Hsap	15	25.7	571.6	TRUE	NA	NA	NA	NA	NA	NA	NA	NA
CAN10394.1	E.KFLIQAGRLMSL.-	154	165	1376.82	7.22	0	20799		47.4	NA	Glu-C	HEK-GluC-1	Hsap	2	15.2	130.7	TRUE	NA	NA	NA	NA	NA	NA	NA	NA
CAN10394.1	K.VSVNTVFPHVHNR.L	125	137	1505.8	3.02	0	43968		60.7	NA	Trypsin	HEK-Trypsin-1	Hsap	2	15.2	130.7	TRUE	NA	NA	NA	NA	NA	NA	NA	NA
CAN10394.1	K.FLIQAGR.L	155	161	804.484	13.81	0	44074		22.6	NA	Trypsin	HEK-Trypsin-2	Hsap	2	15.2	130.7	TRUE	NA	NA	NA	NA	NA	NA	NA	NA
CAN10396.1	M.VEPREQFFQD.L	2	11	1336.61	-2.99	1	10966	Acetyl: 1	22.5	Acetyl	Glu-C	HEK-GluC-2	Hsap	40	84.9	1997.1	TRUE	NA	NA	NA	NA	NA	NA	NA	NA
CAN10396.1	M.VEPREQF.F	2	8	946.46	-2.7	0	10430	Acetyl: 1	24.6	Acetyl	Chymotrypsin	HEK-Chymotrypsin-2	Hsap	40	84.9	1997.1	TRUE	NA	NA	NA	NA	NA	NA	NA	NA
CAN10396.1	K.NIQDLQNK.Y	54	61	972.531	21.14	0	9324		18.1	NA	Trypsin	HEK-Trypsin-1	Hsap	40	84.9	1997.1	TRUE	NA	NA	NA	NA	NA	NA	NA	NA
CAN10396.1	K.FLTPEIQAILDEQFANK.T	157	173	1977.03	-1.29	0	18347		106.4	NA	Trypsin	HEK-Trypsin-1	Hsap	40	84.9	1997.1	TRUE	NA	NA	NA	NA	NA	NA	NA	NA
CAN10396.1	K.KNPTNAMFFTR.S	134	144	1326.67	2.42	1	211770		83.5	NA	Trypsin	HEK-Trypsin-1	Hsap	40	84.9	1997.1	TRUE	NA	NA	NA	NA	NA	NA	NA	NA
CAN10396.1	K.EAMPLPSSNTNNDQTSPPASGK.T	106	127	2243.05	12.5	0	372		43.5	NA	Trypsin	HEK-Trypsin-1	Hsap	40	84.9	1997.1	TRUE	NA	NA	NA	NA	NA	NA	NA	NA
CAN10396.1	E.RYDTMEKNIQDLQNKYEE.M	47	64	2317.06	-5.64	4	451		18.1	NA	Glu-C	HEK-GluC-2	Hsap	40	84.9	1997.1	TRUE	NA	NA	NA	NA	NA	NA	NA	NA
CAN10396.1	R.LHAEGLYMWR.T	179	188	1291.63	6.9	0	14630	Oxidation: 8	42.1	NA	Trypsin	HEK-Trypsin-1	Hsap	40	84.9	1997.1	TRUE	NA	NA	NA	NA	NA	NA	NA	NA
CAN10396.1	E.IQAILDEQFANKTGIERLHAE.G	162	182	2396.23	-9.73	3	22060		64.4	NA	Glu-C	HEK-GluC-1	Hsap	40	84.9	1997.1	TRUE	NA	NA	NA	NA	NA	NA	NA	NA
CAN10396.1	R.LHAEGLYMWR.T	179	188	1275.64	8.09	0	156865		71.9	NA	Trypsin	HEK-Trypsin-1	Hsap	40	84.9	1997.1	TRUE	NA	NA	NA	NA	NA	NA	NA	NA
CAN10396.1	E.KTSFMVSFE.N	34	42	1075.51	-1.1	0	6662		50.2	NA	Glu-C	HEK-GluC-2	Hsap	40	84.9	1997.1	TRUE	NA	NA	NA	NA	NA	NA	NA	NA
CAN10396.1	E.QFANKTGIERLHAE.G	169	182	1613.84	-0.21	1	54085		71.5	NA	Glu-C	HEK-GluC-2	Hsap	40	84.9	1997.1	TRUE	NA	NA	NA	NA	NA	NA	NA	NA
CAN10396.1	R.EQFFQDLLSAVDQQMDTVK.N	6	24	2258.08	8.01	0	2428	Oxidation: 15	64.9	NA	Trypsin	HEK-Trypsin-2	Hsap	40	84.9	1997.1	TRUE	NA	NA	NA	NA	NA	NA	NA	NA
CAN10396.1	D.TKIQLGAIIAQLE.I	76	88	1397.83	-7.99	0	2989		64.1	NA	Glu-C	HEK-GluC-1	Hsap	40	84.9	1997.1	TRUE	NA	NA	NA	NA	NA	NA	NA	NA
CAN10396.1	-.MVEPREQFFQDLL.S	1	13	1693.81	-8.02	3	4003	Acetyl: 1	20.3	Acetyl	Chymotrypsin	HEK-Chymotrypsin-1	Hsap	40	84.9	1997.1	TRUE	NA	NA	NA	NA	NA	NA	NA	NA
CAN10396.1	-.MVEPREQFFQD.L	1	11	1467.65	-4.5	1	32101	Acetyl: 1	22.5	Acetyl	Glu-C	HEK-GluC-1	Hsap	40	84.9	1997.1	TRUE	NA	NA	NA	NA	NA	NA	NA	NA
CAN10396.1	F.ANKTGIERLHAEGLY.M	171	185	1671.88	-1.72	2	287342		65.7	NA	Chymotrypsin	HEK-Chymotrypsin-1	Hsap	40	84.9	1997.1	TRUE	NA	NA	NA	NA	NA	NA	NA	NA
CAN10396.1	E.KFLTPE.I	156	161	734.405	-3.87	0	29630		42.1	NA	Glu-C	HEK-GluC-1	Hsap	40	84.9	1997.1	TRUE	NA	NA	NA	NA	NA	NA	NA	NA
CAN10396.1	K.NPTNAMFFTR.S	135	144	1198.56	-3.04	0	39261		47	NA	Trypsin	HEK-Trypsin-1	Hsap	40	84.9	1997.1	TRUE	NA	NA	NA	NA	NA	NA	NA	NA
CAN10396.1	F.FTRSEW.A	142	147	825.384	-5.53	1	6911		27.6	NA	Chymotrypsin	HEK-Chymotrypsin-2	Hsap	40	84.9	1997.1	TRUE	NA	NA	NA	NA	NA	NA	NA	NA
CAN10396.1	K.KNPTNAMFFTR.S	134	144	1342.65	-5.26	1	27793	Oxidation: 7	20.1	NA	Trypsin	HEK-Trypsin-2	Hsap	40	84.9	1997.1	TRUE	NA	NA	NA	NA	NA	NA	NA	NA
CAN10396.1	R.EQFFQDLLSAVDQQMDTVK.N	6	24	2242.07	1.11	0	18934		69.7	NA	Trypsin	HEK-Trypsin-2	Hsap	40	84.9	1997.1	TRUE	NA	NA	NA	NA	NA	NA	NA	NA
CAN10396.1	M.VEPREQFFQDLL.S	2	13	1562.79	1.39	3	14441	Acetyl: 1	39.7	Acetyl	Chymotrypsin	HEK-Chymotrypsin-1	Hsap	40	84.9	1997.1	TRUE	NA	NA	NA	NA	NA	NA	NA	NA
CAN10396.1	M.VEPREQFFQDLLSAVDQQMD.T	2	21	2437.15	7.92	3	3904	Acetyl: 1	17.5	Acetyl	Glu-C	HEK-GluC-1	Hsap	40	84.9	1997.1	TRUE	NA	NA	NA	NA	NA	NA	NA	NA
CAN10396.1	K.NIQDLQNKYEEMAANLMTVMTDTK.I	54	77	2801.25	-23.01	1	2465		108.2	NA	Trypsin	HEK-Trypsin-1	Hsap	40	84.9	1997.1	TRUE	NA	NA	NA	NA	NA	NA	NA	NA
CAN10396.1	F.ENFIERY.D	42	48	970.455	-8.51	1	11143		17.4	NA	Chymotrypsin	HEK-Chymotrypsin-2	Hsap	40	84.9	1997.1	TRUE	NA	NA	NA	NA	NA	NA	NA	NA
CAN10396.1	F.REKFLTPEIQAILDEQF.A	154	170	2077.09	-2.39	3	72328		101.9	NA	Chymotrypsin	HEK-Chymotrypsin-1	Hsap	40	84.9	1997.1	TRUE	NA	NA	NA	NA	NA	NA	NA	NA
CAN10396.1	E.RYDTME.K	47	52	814.337	-3.23	1	3636		30.1	NA	Glu-C	HEK-GluC-2	Hsap	40	84.9	1997.1	TRUE	NA	NA	NA	NA	NA	NA	NA	NA
CAN10396.1	E.GLYMWRTQFSDE.Q	183	194	1532.69	3.23	1	226174		41.3	NA	Glu-C	HEK-GluC-2	Hsap	40	84.9	1997.1	TRUE	NA	NA	NA	NA	NA	NA	NA	NA
CAN10396.1	E.TPKKNPTNAMFFTRSE.W	131	146	1868.94	5.28	0	30485		29.9	NA	Glu-C	HEK-GluC-1	Hsap	40	84.9	1997.1	TRUE	NA	NA	NA	NA	NA	NA	NA	NA
CAN10396.1	E.MAANLMTVMTD.T	65	75	1213.5	-17.72	0	4710	Oxidation: 6	16.4	NA	Glu-C	HEK-GluC-2	Hsap	40	84.9	1997.1	TRUE	NA	NA	NA	NA	NA	NA	NA	NA
CAN10396.1	E.QFANKTGIE.R	169	177	1007.51	-6.67	0	6166		43.5	NA	Glu-C	HEK-GluC-2	Hsap	40	84.9	1997.1	TRUE	NA	NA	NA	NA	NA	NA	NA	NA
CAN10396.1	E.GLYMWRTQFSDE.Q	183	194	1548.68	2.06	1	15359	Oxidation: 4	20.9	NA	Glu-C	HEK-GluC-1	Hsap	40	84.9	1997.1	TRUE	NA	NA	NA	NA	NA	NA	NA	NA
CAN10396.1	E.IQAILDEQFANKTGIE.R	162	177	1789.92	-6.84	2	3138		70.6	NA	Glu-C	HEK-GluC-1	Hsap	40	84.9	1997.1	TRUE	NA	NA	NA	NA	NA	NA	NA	NA
CAN10396.1	F.MVSFENFIERY.D	38	48	1434.69	10.1	2	36641		72.5	NA	Chymotrypsin	HEK-Chymotrypsin-1	Hsap	40	84.9	1997.1	TRUE	NA	NA	NA	NA	NA	NA	NA	NA
CAN10396.1	K.TSFMVSFENFIER.Y	35	47	1622.75	-3.95	0	3747	Oxidation: 4	40.7	NA	Trypsin	HEK-Trypsin-2	Hsap	40	84.9	1997.1	TRUE	NA	NA	NA	NA	NA	NA	NA	NA
CAN10396.1	K.TSFMVSFENFIER.Y	35	47	1606.76	1.23	0	45485		98.2	NA	Trypsin	HEK-Trypsin-1	Hsap	40	84.9	1997.1	TRUE	NA	NA	NA	NA	NA	NA	NA	NA
CAN10396.1	Y.MWRTQF.S	186	191	868.407	-7.81	1	17060		24.2	NA	Chymotrypsin	HEK-Chymotrypsin-2	Hsap	40	84.9	1997.1	TRUE	NA	NA	NA	NA	NA	NA	NA	NA
CAN10396.1	E.WASSKTFRE.K	147	155	1111.55	-1.17	0	502023		54.7	NA	Glu-C	HEK-GluC-1	Hsap	40	84.9	1997.1	TRUE	NA	NA	NA	NA	NA	NA	NA	NA
CAN10396.1	D.LLSAVDQQMDTVKNDIKDIMKE.K	12	33	2534.28	-2.86	4	4492		31.5	NA	Glu-C	HEK-GluC-1	Hsap	40	84.9	1997.1	TRUE	NA	NA	NA	NA	NA	NA	NA	NA
CAN10396.1	E.KNIQDLQNKYEE.M	53	64	1521.75	-2.64	2	10142		77.4	NA	Glu-C	HEK-GluC-2	Hsap	40	84.9	1997.1	TRUE	NA	NA	NA	NA	NA	NA	NA	NA
CAN10397.1	L.TKSELEKKIKRSK.-	66	78	1574.96	-1.77	1	6576		19.2	NA	Chymotrypsin	HEK-Chymotrypsin-1	Hsap	6	59	192.1	TRUE	NA	NA	NA	NA	NA	NA	NA	NA
CAN10397.1	K.DMVNIAR.S	46	52	818.422	3.59	0	13140		26.9	NA	Trypsin	HEK-Trypsin-1	Hsap	6	59	192.1	TRUE	NA	NA	NA	NA	NA	NA	NA	NA
CAN10397.1	R.GIPIYQNGSR.L	55	64	1104.58	2.19	0	49759		23.8	NA	Trypsin	HEK-Trypsin-2	Hsap	6	59	192.1	TRUE	NA	NA	NA	NA	NA	NA	NA	NA
CAN10397.1	K.THASSSMHSGMLYK.D	32	45	1536.7	3.35	0	5233		38.9	NA	Trypsin	HEK-Trypsin-2	Hsap	6	59	192.1	TRUE	NA	NA	NA	NA	NA	NA	NA	NA
CAN10397.1	K.DMVNIAR.S	46	52	834.41	-4.25	0	16399	Oxidation: 2	22.4	NA	Trypsin	HEK-Trypsin-2	Hsap	6	59	192.1	TRUE	NA	NA	NA	NA	NA	NA	NA	NA
CAN10397.1	Y.KDMVNIARSRGIPIY.Q	45	59	1732.94	-8.62	0	65766		60.9	NA	Chymotrypsin	HEK-Chymotrypsin-2	Hsap	6	59	192.1	TRUE	NA	NA	NA	NA	NA	NA	NA	NA
CAN10399.1	K.LEGHPFLFSPSK.T	15	26	1358.71	-1.43	0	145507		75.5	NA	Trypsin	HEK-Trypsin-1	Hsap	23	78.6	1219.6	TRUE	NA	NA	NA	NA	NA	NA	NA	NA
CAN10399.1	-.MDHYLK.K	1	6	864.395	3.14	0	6844	Acetyl: 1; Oxidation: 1	16.7	Acetyl	Trypsin	HEK-Trypsin-2	Hsap	23	78.6	1219.6	TRUE	NA	NA	NA	NA	NA	NA	NA	NA
CAN10399.1	E.KTWAKIVEE.G	132	140	1103.61	2.9	1	25301		64.7	NA	Glu-C	HEK-GluC-1	Hsap	23	78.6	1219.6	TRUE	NA	NA	NA	NA	NA	NA	NA	NA
CAN10399.1	K.LDPIGFINYIK.T	59	69	1292.72	-4.5	0	27305		75.7	NA	Trypsin	HEK-Trypsin-1	Hsap	23	78.6	1219.6	TRUE	NA	NA	NA	NA	NA	NA	NA	NA
CAN10399.1	E.GHPFLFSPSKTNE.K	17	29	1460.71	-7.66	0	12330		30.3	NA	Glu-C	HEK-GluC-1	Hsap	23	78.6	1219.6	TRUE	NA	NA	NA	NA	NA	NA	NA	NA
CAN10399.1	Y.RSIQQLF.L	47	53	891.514	10.28	1	41997		46.6	NA	Chymotrypsin	HEK-Chymotrypsin-1	Hsap	23	78.6	1219.6	TRUE	NA	NA	NA	NA	NA	NA	NA	NA
CAN10399.1	Y.LKKLQDIY.T	5	12	1020.6	-6.13	2	21817		53.3	NA	Chymotrypsin	HEK-Chymotrypsin-1	Hsap	23	78.6	1219.6	TRUE	NA	NA	NA	NA	NA	NA	NA	NA
CAN10399.1	Y.TAPSEEKTNHLLKEEKTW.A	117	134	2141.08	-4.28	2	11218		79.6	NA	Chymotrypsin	HEK-Chymotrypsin-1	Hsap	23	78.6	1219.6	TRUE	NA	NA	NA	NA	NA	NA	NA	NA
CAN10399.1	K.TNEKEFITLLNQALASTQLYR.S	27	47	2453.32	8.67	1	54399		125.5	NA	Trypsin	HEK-Trypsin-1	Hsap	23	78.6	1219.6	TRUE	NA	NA	NA	NA	NA	NA	NA	NA
CAN10399.1	K.EFITLLNQALASTQLYR.S	31	47	1981.12	20.34	0	47993		134.9	NA	Trypsin	HEK-Trypsin-1	Hsap	23	78.6	1219.6	TRUE	NA	NA	NA	NA	NA	NA	NA	NA
CAN10399.1	K.IVEEGGEES.-	137	145	948.416	0.55	0	2385		21.6	NA	Trypsin	HEK-Trypsin-1	Hsap	23	78.6	1219.6	TRUE	NA	NA	NA	NA	NA	NA	NA	NA
CAN10399.1	Y.TKLEGHPF.L	13	20	928.487	-1.81	1	38065		45.5	NA	Chymotrypsin	HEK-Chymotrypsin-1	Hsap	23	78.6	1219.6	TRUE	NA	NA	NA	NA	NA	NA	NA	NA
CAN10399.1	E.GHPFLFSPSKTNEKE.F	17	31	1717.86	2.25	1	5063		48	NA	Glu-C	HEK-GluC-1	Hsap	23	78.6	1219.6	TRUE	NA	NA	NA	NA	NA	NA	NA	NA
CAN10399.1	R.SIQQLFLTMYK.L	48	58	1387.72	-4.51	0	388	Oxidation: 9	27.3	NA	Trypsin	HEK-Trypsin-2	Hsap	23	78.6	1219.6	TRUE	NA	NA	NA	NA	NA	NA	NA	NA
CAN10399.1	E.KTNHLLKEE.K	123	131	1111.62	8.66	1	4005		16.2	NA	Glu-C	HEK-GluC-2	Hsap	23	78.6	1219.6	TRUE	NA	NA	NA	NA	NA	NA	NA	NA
CAN10399.1	K.QEYLCLLINPK.L	73	83	1390.75	4.46	0	3846	Carbamidomethyl: 5	31.7	NA	Trypsin	HEK-Trypsin-1	Hsap	23	78.6	1219.6	TRUE	NA	NA	NA	NA	NA	NA	NA	NA
CAN10399.1	-.MDHYLKKLQDIYTKLE.G	1	16	2080.07	-5.16	2	9773	Acetyl: 1	55.6	Acetyl	Glu-C	HEK-GluC-1	Hsap	23	78.6	1219.6	TRUE	NA	NA	NA	NA	NA	NA	NA	NA
CAN10399.1	W.AKIVEEGGEES.-	135	145	1147.53	-11.7	0	9512		62.2	NA	Chymotrypsin	HEK-Chymotrypsin-1	Hsap	23	78.6	1219.6	TRUE	NA	NA	NA	NA	NA	NA	NA	NA
CAN10399.1	K.TNHLLKEEK.T	124	132	1111.62	5.71	1	2419		25.6	NA	Trypsin	HEK-Trypsin-1	Hsap	23	78.6	1219.6	TRUE	NA	NA	NA	NA	NA	NA	NA	NA
CAN10399.1	K.KLQDIYTK.L	7	14	1008.57	-2.37	1	18167		26.1	NA	Trypsin	HEK-Trypsin-2	Hsap	23	78.6	1219.6	TRUE	NA	NA	NA	NA	NA	NA	NA	NA
CAN10399.1	R.SIQQLFLTMYK.L	48	58	1371.74	2.08	0	25488		71.6	NA	Trypsin	HEK-Trypsin-1	Hsap	23	78.6	1219.6	TRUE	NA	NA	NA	NA	NA	NA	NA	NA
CAN10399.1	K.LQDIYTK.L	8	14	880.468	-10.49	0	783		15.4	NA	Trypsin	HEK-Trypsin-1	Hsap	23	78.6	1219.6	TRUE	NA	NA	NA	NA	NA	NA	NA	NA
CAN10399.1	K.YNNFYTAPSEEK.T	112	123	1462.66	4.87	0	32614		53.6	NA	Trypsin	HEK-Trypsin-1	Hsap	23	78.6	1219.6	TRUE	NA	NA	NA	NA	NA	NA	NA	NA
CAN10399.1	Y.KLDPIGF.I	58	64	789.455	5.27	1	1144		16.2	NA	Chymotrypsin	HEK-Chymotrypsin-1	Hsap	23	78.6	1219.6	TRUE	NA	NA	NA	NA	NA	NA	NA	NA
CAN10401.1	R.YAVASYGPTDALTGQPLDGKR.S	NA	NA	2180.07	-13.92	1	796		27.6	NA	Trypsin	HEK-Trypsin-1	Hsap	11	12.1	418.1	TRUE	NA	NA	NA	NA	NA	NA	NA	NA
CAN10401.1	D.RGGFAGTFYRE.E	874	884	1260.59	-19.32	0	168679		18.9	NA	Glu-C	HEK-GluC-2	Hsap	11	12.1	418.1	TRUE	NA	NA	NA	NA	NA	NA	NA	NA
CAN10401.1	Y.RVDMNRFF.Q	818	825	1100.55	16.23	1	20894	Oxidation: 4	15.8	NA	Chymotrypsin	HEK-Chymotrypsin-1	Hsap	11	12.1	418.1	TRUE	NA	NA	NA	NA	NA	NA	NA	NA
CAN10401.1	R.SSIVFQHEMR.A	NA	NA	1233.62	11.74	0	1721		16.7	NA	Trypsin	HEK-Trypsin-1	Hsap	11	12.1	418.1	TRUE	NA	NA	NA	NA	NA	NA	NA	NA
CAN10401.1	F.RMFGMTGDDSIIEQVVF.D	277	293	1960.96	23.63	1	2485	Oxidation: 2	18.4	NA	Chymotrypsin	HEK-Chymotrypsin-1	Hsap	11	12.1	418.1	TRUE	NA	NA	NA	NA	NA	NA	NA	NA
CAN10401.1	K.SIHVLDPIFQPVQHELNR.E	312	329	2142.11	-15.18	0	7992		50.5	NA	Trypsin	HEK-Trypsin-1	Hsap	11	12.1	418.1	TRUE	NA	NA	NA	NA	NA	NA	NA	NA
CAN10401.1	R.NCGEPAIYNASHPIYK.C	NA	NA	1833.88	10.07	0	2299	Carbamidomethyl: 2	27.5	NA	Trypsin	HEK-Trypsin-1	Hsap	11	12.1	418.1	TRUE	NA	NA	NA	NA	NA	NA	NA	NA
CAN10401.1	R.GGEWVVDLLENIR.F	197	209	1499.8	7.81	0	2979		74.8	NA	Trypsin	HEK-Trypsin-1	Hsap	11	12.1	418.1	TRUE	NA	NA	NA	NA	NA	NA	NA	NA
CAN10401.1	F.NFTDVNIERPQHRNY.S	90	104	1902.92	-2.58	1	7312		23.8	NA	Chymotrypsin	HEK-Chymotrypsin-1	Hsap	11	12.1	418.1	TRUE	NA	NA	NA	NA	NA	NA	NA	NA
CAN10401.1	D.IIIGKVAKIRGE.K	932	943	1296.81	-21.73	0	6400		17.7	NA	Glu-C	HEK-GluC-1	Hsap	11	12.1	418.1	TRUE	NA	NA	NA	NA	NA	NA	NA	NA
CAN10401.1	R.VTYETNQGR.Q	797	805	1067.52	7.26	0	6744		28.5	NA	Trypsin	HEK-Trypsin-1	Hsap	11	12.1	418.1	TRUE	NA	NA	NA	NA	NA	NA	NA	NA
CAN10401.1	Y.ICRNCGEPAIY.N	NA	NA	1352.61	-2.25	0	11081	Carbamidomethyl: 2, 5	17.4	NA	Chymotrypsin	HEK-Chymotrypsin-1	Hsap	11	12.1	418.1	TRUE	NA	NA	NA	NA	NA	NA	NA	NA
CAN10401.1	R.NIIEAFSAALSK.N	461	472	1263.69	-4.86	0	500		58.6	NA	Trypsin	HEK-Trypsin-1	Hsap	11	12.1	418.1	TRUE	NA	NA	NA	NA	NA	NA	NA	NA
CAN10401.1	K.EIGEDPNEPGGYFIAR.G	181	196	1763.82	-1.5	0	4632		22.1	NA	Trypsin	HEK-Trypsin-1	Hsap	11	12.1	418.1	TRUE	NA	NA	NA	NA	NA	NA	NA	NA
CAN10403.1	M.SNYYYYYGGGR.Y	2	12	1404.57	-11.89	0	19119	Acetyl: 1	27.3	Acetyl	Trypsin	HEK-Trypsin-1	Hsap	3	11.3	71.4	TRUE	NA	NA	NA	NA	NA	NA	NA	NA
CAN10403.1	L.LNEVKAEMDPL.M	60	70	1258.61	-16.96	1	4142		15.2	NA	Chymotrypsin	HEK-Chymotrypsin-1	Hsap	3	11.3	71.4	TRUE	NA	NA	NA	NA	NA	NA	NA	NA
CAN10403.1	K.IGLPYQAHPLHLQHQATTTPPSILEK.F	27	52	2890.55	-2.77	0	2274		28.8	NA	Trypsin	HEK-Trypsin-1	Hsap	3	11.3	71.4	TRUE	NA	NA	NA	NA	NA	NA	NA	NA
CAN10408.1	-.MEEVITIAQIVHR.G	1	13	1580.85	5.27	0	4318	Acetyl: 1	51.3	Acetyl	Trypsin	HEK-Trypsin-2	Hsap	6	4.9	236.3	TRUE	NA	NA	NA	NA	NA	NA	NA	NA
CAN10408.1	K.LPDLSMPMEAYIR.Q	68	80	1535.76	-2.14	0	2094		17.8	NA	Trypsin	HEK-Trypsin-1	Hsap	6	4.9	236.3	TRUE	NA	NA	NA	NA	NA	NA	NA	NA
CAN10408.1	L.DISPAVIEAIGAMEGRSY.A	NA	NA	1878.89	-19.64	0	600		25.2	NA	Chymotrypsin	HEK-Chymotrypsin-1	Hsap	6	4.9	236.3	TRUE	NA	NA	NA	NA	NA	NA	NA	NA
CAN10408.1	K.ALLAQQGFYNIFDPNTGR.A	814	831	2025	-10.57	0	4747		16	NA	Trypsin	HEK-Trypsin-1	Hsap	6	4.9	236.3	TRUE	NA	NA	NA	NA	NA	NA	NA	NA
CAN10408.1	K.FLQHAEQR.E	303	310	1028.53	6.63	0	5364		28.1	NA	Trypsin	HEK-Trypsin-1	Hsap	6	4.9	236.3	TRUE	NA	NA	NA	NA	NA	NA	NA	NA
CAN10408.1	K.ILDISPAVIEAIGAMEGR.S	NA	NA	1855.01	4.27	0	4017		68.7	NA	Trypsin	HEK-Trypsin-1	Hsap	6	4.9	236.3	TRUE	NA	NA	NA	NA	NA	NA	NA	NA
CAN10408.1	Y.RPDFTQL.A	742	748	876.469	12.96	1	1881		29.2	NA	Chymotrypsin	HEK-Chymotrypsin-1	Hsap	6	4.9	236.3	TRUE	NA	NA	NA	NA	NA	NA	NA	NA
CAN10409.1	K.DKEYFNYGYLLISR.A	302	315	1780.87	-11.65	1	12743		38	NA	Trypsin	HEK-Trypsin-2	Hsap	14	39.3	763.8	TRUE	NA	NA	NA	NA	NA	NA	NA	NA
CAN10409.1	K.TFAELVYELLQQHSTCDVTLEK.N	180	201	2624.29	-2.21	0	1258	Carbamidomethyl: 16	19.1	NA	Trypsin	HEK-Trypsin-1	Hsap	14	39.3	763.8	TRUE	NA	NA	NA	NA	NA	NA	NA	NA
CAN10409.1	M.SNESFPETLENLLSTLQTK.Q	2	20	2193.06	-16.41	0	2650	Acetyl: 1	66.3	Acetyl	Trypsin	HEK-Trypsin-2	Hsap	14	39.3	763.8	TRUE	NA	NA	NA	NA	NA	NA	NA	NA
CAN10409.1	R.AKIPAQEIQGNTQPSHHVHR.V	59	78	2248.17	0.84	1	2206		91.4	NA	Trypsin	HEK-Trypsin-1	Hsap	14	39.3	763.8	TRUE	NA	NA	NA	NA	NA	NA	NA	NA
CAN10409.1	Y.RNNFYEVVPIQDGTLL.T	131	146	1877.95	-12.12	3	1053		39.8	NA	Chymotrypsin	HEK-Chymotrypsin-1	Hsap	14	39.3	763.8	TRUE	NA	NA	NA	NA	NA	NA	NA	NA
CAN10409.1	F.QQATRQVQHFY.R	120	130	1405.7	0.59	1	122706		52.2	NA	Chymotrypsin	HEK-Chymotrypsin-1	Hsap	14	39.3	763.8	TRUE	NA	NA	NA	NA	NA	NA	NA	NA
CAN10409.1	R.LFFNNLNPDYCYTIGIR.H	209	225	2120.06	15.11	0	36838	Carbamidomethyl: 11	73.6	NA	Trypsin	HEK-Trypsin-1	Hsap	14	39.3	763.8	TRUE	NA	NA	NA	NA	NA	NA	NA	NA
CAN10409.1	K.IPAQEIQGNTQPSHHVHR.V	61	78	2049.06	11.13	0	53265		128.8	NA	Trypsin	HEK-Trypsin-1	Hsap	14	39.3	763.8	TRUE	NA	NA	NA	NA	NA	NA	NA	NA
CAN10409.1	F.QQATRQVQHF.Y	120	129	1242.63	0.35	0	67377		16.3	NA	Chymotrypsin	HEK-Chymotrypsin-1	Hsap	14	39.3	763.8	TRUE	NA	NA	NA	NA	NA	NA	NA	NA
CAN10409.1	K.DKDHPFAGAVVK.K	399	410	1283.68	1.84	1	3659		31.4	NA	Trypsin	HEK-Trypsin-2	Hsap	14	39.3	763.8	TRUE	NA	NA	NA	NA	NA	NA	NA	NA
CAN10409.1	K.SPLLVFLQK.S	330	338	1044.63	-12.04	0	1707		47	NA	Trypsin	HEK-Trypsin-1	Hsap	14	39.3	763.8	TRUE	NA	NA	NA	NA	NA	NA	NA	NA
CAN10409.1	R.HHNLQPLIYDPQNIWAIQSTNLK.T	226	248	2743.4	-10.55	0	3440		69.8	NA	Trypsin	HEK-Trypsin-1	Hsap	14	39.3	763.8	TRUE	NA	NA	NA	NA	NA	NA	NA	NA
CAN10409.1	R.QVQHFYR.N	125	131	977.496	1.38	0	15459		46.5	NA	Trypsin	HEK-Trypsin-1	Hsap	14	39.3	763.8	TRUE	NA	NA	NA	NA	NA	NA	NA	NA
CAN10409.1	E.IQGNTQPSHHVHRVVLSRAQPVKAQE.S	66	91	2916.6	12.81	0	6197		43.7	NA	Glu-C	HEK-GluC-1	Hsap	14	39.3	763.8	TRUE	NA	NA	NA	NA	NA	NA	NA	NA
CAN10410.1	K.NEVKTAIR.L	63	70	930.534	-2.91	1	885		15	NA	Trypsin	HEK-Trypsin-1	Hsap	2	19.4	141.4	TRUE	NA	NA	NA	NA	NA	NA	NA	NA
CAN10410.1	-.MEHPSTNYTPEQQHEK.L	1	16	1997.86	-1.21	0	5189	Acetyl: 1	96.8	Acetyl	Trypsin	HEK-Trypsin-1	Hsap	2	19.4	141.4	TRUE	NA	NA	NA	NA	NA	NA	NA	NA
CAN10410.1	R.YYTTQNVFR.V	39	47	1191.59	11.09	0	23721		29.6	NA	Trypsin	HEK-Trypsin-2	Hsap	2	19.4	141.4	TRUE	NA	NA	NA	NA	NA	NA	NA	NA
CAN10416.1	K.ETAHSYNQVQQHR.V	121	133	1597.76	9.34	0	4111		73.9	NA	Trypsin	HEK-Trypsin-1	Hsap	NA	NA	NA	NA	NA	NA	NA	NA	NA	NA	NA	NA
CAN10416.1	E.KLSQPSLQKE.N	10	19	1157.66	2.26	0	15716		15.4	NA	Glu-C	HEK-GluC-2	Hsap	NA	NA	NA	NA	NA	NA	NA	NA	NA	NA	NA	NA
CAN10417.1	E.IWNPRE.M	135	140	814.417	-4.13	0	8055		15.9	NA	Glu-C	HEK-GluC-1	Hsap	2	13.6	81.1	TRUE	NA	NA	NA	NA	NA	NA	NA	NA
CAN10417.1	Y.SSPIDIAKQELF.N	100	111	1347.69	-15.88	1	1778		31.2	NA	Chymotrypsin	HEK-Chymotrypsin-1	Hsap	2	13.6	81.1	TRUE	NA	NA	NA	NA	NA	NA	NA	NA
CAN10417.1	K.IVEIWNPR.E	132	139	1026.57	-1.1	0	6282		33.9	NA	Trypsin	HEK-Trypsin-1	Hsap	2	13.6	81.1	TRUE	NA	NA	NA	NA	NA	NA	NA	NA
CAN10420.1	K.YLAEVQALETLLTR.E	20	33	1619.88	-9.52	0	6718		50.4	NA	Trypsin	HEK-Trypsin-2	Hsap	5	5.8	204.8	TRUE	NA	NA	NA	NA	NA	NA	NA	NA
CAN10420.1	Y.SYNGMLEHYMIAKVIY.A	408	423	1931.97	18.05	3	6697		18.2	NA	Chymotrypsin	HEK-Chymotrypsin-1	Hsap	5	5.8	204.8	TRUE	NA	NA	NA	NA	NA	NA	NA	NA
CAN10420.1	L.CHRIF.V	119	123	732.347	-19.01	0	13033	Carbamidomethyl: 1	19.9	NA	Chymotrypsin	HEK-Chymotrypsin-1	Hsap	5	5.8	204.8	TRUE	NA	NA	NA	NA	NA	NA	NA	NA
CAN10420.1	K.LINHFHEHPIHQYTR.I	567	581	1941.97	-5.27	0	29347		28.3	NA	Trypsin	HEK-Trypsin-1	Hsap	5	5.8	204.8	TRUE	NA	NA	NA	NA	NA	NA	NA	NA
CAN10420.1	Y.LAEVQALETLLTREL.S	21	35	1698.99	15.9	4	7137		61.9	NA	Chymotrypsin	HEK-Chymotrypsin-2	Hsap	5	5.8	204.8	TRUE	NA	NA	NA	NA	NA	NA	NA	NA
CAN10420.1	R.LYEHLEQCR.K	68	76	1247.6	9.32	0	3921	Carbamidomethyl: 8	26.2	NA	Trypsin	HEK-Trypsin-1	Hsap	5	5.8	204.8	TRUE	NA	NA	NA	NA	NA	NA	NA	NA
CAN10427.1	K.EMQDYSLTFLLK.K	151	162	1487.71	-24.78	0	1693		28.9	NA	Trypsin	HEK-Trypsin-1	Hsap	20	39.8	782.7	TRUE	NA	NA	NA	NA	NA	NA	NA	NA
CAN10427.1	K.LDFDNSLQNQELHTK.N	333	347	1801.86	-6.37	0	2570		58.4	NA	Trypsin	HEK-Trypsin-1	Hsap	20	39.8	782.7	TRUE	NA	NA	NA	NA	NA	NA	NA	NA
CAN10427.1	F.LENFWKPEQKTF.N	438	449	1566.8	3.2	3	14073		48.7	NA	Chymotrypsin	HEK-Chymotrypsin-1	Hsap	20	39.8	782.7	TRUE	NA	NA	NA	NA	NA	NA	NA	NA
CAN10427.1	R.LVQLLYQQIQR.S	233	243	1401.82	0.1	0	23952		46	NA	Trypsin	HEK-Trypsin-1	Hsap	20	39.8	782.7	TRUE	NA	NA	NA	NA	NA	NA	NA	NA
CAN10427.1	E.NFWKPE.Q	440	445	820.396	-3.16	0	420		36.6	NA	Glu-C	HEK-GluC-2	Hsap	20	39.8	782.7	TRUE	NA	NA	NA	NA	NA	NA	NA	NA
CAN10427.1	K.HSIVTEYQYQVK.G	36	47	1494.76	2.69	0	7260		54.2	NA	Trypsin	HEK-Trypsin-1	Hsap	20	39.8	782.7	TRUE	NA	NA	NA	NA	NA	NA	NA	NA
CAN10427.1	F.WKPEQKTF.N	442	449	1063.55	-9.29	1	6106		16.9	NA	Chymotrypsin	HEK-Chymotrypsin-1	Hsap	20	39.8	782.7	TRUE	NA	NA	NA	NA	NA	NA	NA	NA
CAN10427.1	K.FIETLPSEHFSNEEYQK.E	256	272	2097.97	-3.72	0	12710		61.2	NA	Trypsin	HEK-Trypsin-1	Hsap	20	39.8	782.7	TRUE	NA	NA	NA	NA	NA	NA	NA	NA
CAN10427.1	E.EYQKETPADQKE.V	269	280	1465.7	12.9	3	543		18.6	NA	Glu-C	HEK-GluC-2	Hsap	20	39.8	782.7	TRUE	NA	NA	NA	NA	NA	NA	NA	NA
CAN10427.1	R.SLLHQIEELTSEKK.S	197	210	1654.88	-11.42	1	3029		31.7	NA	Trypsin	HEK-Trypsin-2	Hsap	20	39.8	782.7	TRUE	NA	NA	NA	NA	NA	NA	NA	NA
CAN10427.1	Y.HKVTKEMQDY.S	146	155	1278.61	-1.8	0	1272		45.2	NA	Chymotrypsin	HEK-Chymotrypsin-1	Hsap	20	39.8	782.7	TRUE	NA	NA	NA	NA	NA	NA	NA	NA
CAN10427.1	E.QKTFNQSGLFEE.S	446	457	1427.68	-3.3	1	13654		70.2	NA	Glu-C	HEK-GluC-1	Hsap	20	39.8	782.7	TRUE	NA	NA	NA	NA	NA	NA	NA	NA
CAN10427.1	K.QAYVEPETELEETYAR.L	175	190	1927.85	-20.81	0	12230		22.4	NA	Trypsin	HEK-Trypsin-1	Hsap	20	39.8	782.7	TRUE	NA	NA	NA	NA	NA	NA	NA	NA
CAN10427.1	L.KKRMEL.Y	162	167	820.465	-7.9	0	2501	Oxidation: 4	16.4	NA	Chymotrypsin	HEK-Chymotrypsin-1	Hsap	20	39.8	782.7	TRUE	NA	NA	NA	NA	NA	NA	NA	NA
CAN10427.1	K.SLLADLSTLR.K	211	220	1088.63	-5.24	0	40810		46.9	NA	Trypsin	HEK-Trypsin-2	Hsap	20	39.8	782.7	TRUE	NA	NA	NA	NA	NA	NA	NA	NA
CAN10427.1	K.YFCNITQINSK.T	70	80	1387.66	-3.57	0	3148	Carbamidomethyl: 3	33.5	NA	Trypsin	HEK-Trypsin-1	Hsap	20	39.8	782.7	TRUE	NA	NA	NA	NA	NA	NA	NA	NA
CAN10427.1	K.ETPADQKEVVEMELLR.K	273	288	1886.96	6.24	1	2268		15.8	NA	Trypsin	HEK-Trypsin-2	Hsap	20	39.8	782.7	TRUE	NA	NA	NA	NA	NA	NA	NA	NA
CAN10427.1	R.TIVSKPPDNYPVPR.S	313	326	1582.87	6.03	0	21537		39.9	NA	Trypsin	HEK-Trypsin-1	Hsap	20	39.8	782.7	TRUE	NA	NA	NA	NA	NA	NA	NA	NA
CAN10427.1	R.KQAYVEPETELEETYAR.L	174	190	2055.99	3.52	1	364		33.4	NA	Trypsin	HEK-Trypsin-2	Hsap	20	39.8	782.7	TRUE	NA	NA	NA	NA	NA	NA	NA	NA
CAN10427.1	K.SPNNYPVPHSR.T	302	312	1267.62	1.7	0	7575		28	NA	Trypsin	HEK-Trypsin-1	Hsap	20	39.8	782.7	TRUE	NA	NA	NA	NA	NA	NA	NA	NA
CAN10427.1	E.MQDYSLTFLLKKRME.L	152	166	1902.97	-4.57	1	2126		29.8	NA	Glu-C	HEK-GluC-1	Hsap	20	39.8	782.7	TRUE	NA	NA	NA	NA	NA	NA	NA	NA
CAN10429.1	L.KNLEKASGNIKKAREY.D	588	603	1848.99	-18.78	1	60137		53.3	NA	Chymotrypsin	HEK-Chymotrypsin-1	Hsap	42	52.5	1924.8	TRUE	NA	NA	NA	NA	NA	NA	NA	NA
CAN10429.1	K.WNYYIEDNYEELR.A	436	448	1806.82	11.91	0	73917		83.1	NA	Trypsin	HEK-Trypsin-1	Hsap	42	52.5	1924.8	TRUE	NA	NA	NA	NA	NA	NA	NA	NA
CAN10429.1	E.MLNVPDDTIRVD.M	643	654	1387.68	-3.85	2	3488		18.6	NA	Glu-C	HEK-GluC-1	Hsap	42	52.5	1924.8	TRUE	NA	NA	NA	NA	NA	NA	NA	NA
CAN10429.1	K.TLNVPNELQADIDAITQTPQGYR.A	363	385	2557.26	-10.47	0	8232		59.7	NA	Trypsin	HEK-Trypsin-1	Hsap	42	52.5	1924.8	TRUE	NA	NA	NA	NA	NA	NA	NA	NA
CAN10429.1	E.ILRNTIYHKKAKNIQE.T	542	557	1969.14	0.62	0	95003		79.6	NA	Glu-C	HEK-GluC-1	Hsap	42	52.5	1924.8	TRUE	NA	NA	NA	NA	NA	NA	NA	NA
CAN10429.1	R.VAFCSFTNLR.E	45	54	1214.61	7	0	127389	Carbamidomethyl: 4	52.8	NA	Trypsin	HEK-Trypsin-1	Hsap	42	52.5	1924.8	TRUE	NA	NA	NA	NA	NA	NA	NA	NA
CAN10429.1	L.SIADSCKTQTQKSKEAKTTIDSFLREHF.V	120	147	3256.58	-15.43	2	852	Carbamidomethyl: 6	21.7	NA	Chymotrypsin	HEK-Chymotrypsin-1	Hsap	42	52.5	1924.8	TRUE	NA	NA	NA	NA	NA	NA	NA	NA
CAN10429.1	R.AAAHILQNIELHQSIK.H	386	401	1785.96	-20.27	0	10402		61	NA	Trypsin	HEK-Trypsin-1	Hsap	42	52.5	1924.8	TRUE	NA	NA	NA	NA	NA	NA	NA	NA
CAN10429.1	E.AKTTIDSFLRE.H	135	145	1280.69	4.35	1	29442		36.6	NA	Glu-C	HEK-GluC-1	Hsap	42	52.5	1924.8	TRUE	NA	NA	NA	NA	NA	NA	NA	NA
CAN10429.1	E.LLKNVLEDPSTE.I	9	20	1357.71	-5.36	1	1877		16.1	NA	Glu-C	HEK-GluC-1	Hsap	42	52.5	1924.8	TRUE	NA	NA	NA	NA	NA	NA	NA	NA
CAN10429.1	E.LITLVDTLKQE.T	95	105	1272.74	3.18	1	1702		36.3	NA	Glu-C	HEK-GluC-1	Hsap	42	52.5	1924.8	TRUE	NA	NA	NA	NA	NA	NA	NA	NA
CAN10429.1	R.ILDRHEEDLK.I	528	537	1267.66	0.08	1	7188		30.7	NA	Trypsin	HEK-Trypsin-2	Hsap	42	52.5	1924.8	TRUE	NA	NA	NA	NA	NA	NA	NA	NA
CAN10429.1	E.FYYKYKDQIFSE.V	482	493	1630.76	-12.22	1	1933		39.1	NA	Glu-C	HEK-GluC-2	Hsap	42	52.5	1924.8	TRUE	NA	NA	NA	NA	NA	NA	NA	NA
CAN10429.1	R.AFKPILFNTK.I	409	418	1178.7	7.86	0	16145		55.8	NA	Trypsin	HEK-Trypsin-2	Hsap	42	52.5	1924.8	TRUE	NA	NA	NA	NA	NA	NA	NA	NA
CAN10429.1	K.HMLENPR.A	402	408	896.457	18.35	0	20806		36.9	NA	Trypsin	HEK-Trypsin-1	Hsap	42	52.5	1924.8	TRUE	NA	NA	NA	NA	NA	NA	NA	NA
CAN10429.1	E.KIKQLLSKE.N	612	620	1086.67	-17.12	0	2399		62.6	NA	Glu-C	HEK-GluC-1	Hsap	42	52.5	1924.8	TRUE	NA	NA	NA	NA	NA	NA	NA	NA
CAN10429.1	D.SGIKGLLSFKE.L	576	586	1178.68	-2.17	0	3194		38.5	NA	Glu-C	HEK-GluC-1	Hsap	42	52.5	1924.8	TRUE	NA	NA	NA	NA	NA	NA	NA	NA
CAN10429.1	Y.TDLADPERIPL.H	347	357	1239.64	-11.12	1	31262		52.9	NA	Chymotrypsin	HEK-Chymotrypsin-1	Hsap	42	52.5	1924.8	TRUE	NA	NA	NA	NA	NA	NA	NA	NA
CAN10429.1	K.HMLENPR.A	402	408	912.447	12.95	0	12889	Oxidation: 2	19.3	NA	Trypsin	HEK-Trypsin-2	Hsap	42	52.5	1924.8	TRUE	NA	NA	NA	NA	NA	NA	NA	NA
CAN10429.1	K.TTIDSFLR.E	137	144	952.515	5.87	0	49411		50.5	NA	Trypsin	HEK-Trypsin-2	Hsap	42	52.5	1924.8	TRUE	NA	NA	NA	NA	NA	NA	NA	NA
CAN10429.1	E.ILYTKAEL.-	667	674	950.565	10.16	1	2127		45.5	NA	Glu-C	HEK-GluC-1	Hsap	42	52.5	1924.8	TRUE	NA	NA	NA	NA	NA	NA	NA	NA
CAN10429.1	R.YLSQHIPPQDTFYK.W	422	435	1736.87	1.9	0	20703		27.9	NA	Trypsin	HEK-Trypsin-1	Hsap	42	52.5	1924.8	TRUE	NA	NA	NA	NA	NA	NA	NA	NA
CAN10429.1	K.ALQEWMPSYSKPTHTTK.T	73	89	2004.98	-0.33	0	1055		17.5	NA	Trypsin	HEK-Trypsin-1	Hsap	42	52.5	1924.8	TRUE	NA	NA	NA	NA	NA	NA	NA	NA
CAN10429.1	Y.DFIDDCEEKIKQLL.S	604	617	1765.86	-6.25	2	1465	Carbamidomethyl: 6	36	NA	Chymotrypsin	HEK-Chymotrypsin-2	Hsap	42	52.5	1924.8	TRUE	NA	NA	NA	NA	NA	NA	NA	NA
CAN10429.1	E.IIKRILDRHEE.D	524	534	1421.82	-4.19	2	55404		17.4	NA	Glu-C	HEK-GluC-1	Hsap	42	52.5	1924.8	TRUE	NA	NA	NA	NA	NA	NA	NA	NA
CAN10429.1	K.NIQETGPDAPGLSIYNSTFHTDSGIK.G	554	579	2762.29	-13.54	0	275		113.2	NA	Trypsin	HEK-Trypsin-1	Hsap	42	52.5	1924.8	TRUE	NA	NA	NA	NA	NA	NA	NA	NA
CAN10429.1	R.YNYFNQNNEIIK.R	515	526	1559.75	-0.24	0	17469		37.6	NA	Trypsin	HEK-Trypsin-1	Hsap	42	52.5	1924.8	TRUE	NA	NA	NA	NA	NA	NA	NA	NA
CAN10429.1	M.AEFNIDELLK.N	2	11	1233.61	-21.84	0	11154	Acetyl: 1	83.5	Acetyl	Trypsin	HEK-Trypsin-1	Hsap	42	52.5	1924.8	TRUE	NA	NA	NA	NA	NA	NA	NA	NA
CAN10429.1	K.VDEFYYK.Y	479	485	963.452	6.81	0	20620		42.4	NA	Trypsin	HEK-Trypsin-2	Hsap	42	52.5	1924.8	TRUE	NA	NA	NA	NA	NA	NA	NA	NA
CAN10429.1	E.MLNVPDDTIRVDMWVNNNNKLE.K	643	664	2630.28	2.99	3	1840		17.1	NA	Glu-C	HEK-GluC-1	Hsap	42	52.5	1924.8	TRUE	NA	NA	NA	NA	NA	NA	NA	NA
CAN10429.1	K.KQLNNALEMLNVPDDTIR.V	635	652	2084.1	9.81	1	4819		33.3	NA	Trypsin	HEK-Trypsin-1	Hsap	42	52.5	1924.8	TRUE	NA	NA	NA	NA	NA	NA	NA	NA
CAN10429.1	E.RYNYFNQNNE.I	514	523	1361.59	4.11	0	121579		62.2	NA	Glu-C	HEK-GluC-1	Hsap	42	52.5	1924.8	TRUE	NA	NA	NA	NA	NA	NA	NA	NA
CAN10429.1	R.EYDFIDDCEEK.I	602	612	1462.56	-3.18	0	1888	Carbamidomethyl: 8	26.2	NA	Trypsin	HEK-Trypsin-1	Hsap	42	52.5	1924.8	TRUE	NA	NA	NA	NA	NA	NA	NA	NA
CAN10429.1	F.TNLREQY.I	51	57	923.456	-2.05	1	10887		21.9	NA	Chymotrypsin	HEK-Chymotrypsin-1	Hsap	42	52.5	1924.8	TRUE	NA	NA	NA	NA	NA	NA	NA	NA
CAN10429.1	F.VFDPNLHAQSAY.T	148	159	1361.66	6.05	2	15685		64.2	NA	Chymotrypsin	HEK-Chymotrypsin-1	Hsap	42	52.5	1924.8	TRUE	NA	NA	NA	NA	NA	NA	NA	NA
CAN10429.1	K.AREYDFIDDCEEK.I	600	612	1689.71	2.38	1	5179	Carbamidomethyl: 10	18.3	NA	Trypsin	HEK-Trypsin-1	Hsap	42	52.5	1924.8	TRUE	NA	NA	NA	NA	NA	NA	NA	NA
CAN10429.1	K.QLNNALEMLNVPDDTIR.V	636	652	1956.01	11.87	0	16389		78.4	NA	Trypsin	HEK-Trypsin-1	Hsap	42	52.5	1924.8	TRUE	NA	NA	NA	NA	NA	NA	NA	NA
CAN10429.1	R.YNYFNQNNEIIKR.I	515	527	1715.84	-5.3	1	26242		74.3	NA	Trypsin	HEK-Trypsin-1	Hsap	42	52.5	1924.8	TRUE	NA	NA	NA	NA	NA	NA	NA	NA
CAN10429.1	E.TGPDAPGLSIYNSTFHTDSGIKGLLSFKE.L	558	586	3052.49	-12.93	2	1468		21	NA	Glu-C	HEK-GluC-2	Hsap	42	52.5	1924.8	TRUE	NA	NA	NA	NA	NA	NA	NA	NA
CAN10429.1	E.LQADIDAITQTPQGYRAAAHILQNIE.L	370	395	2850.46	-4.29	2	7927		23.1	NA	Glu-C	HEK-GluC-1	Hsap	42	52.5	1924.8	TRUE	NA	NA	NA	NA	NA	NA	NA	NA
CAN10429.1	E.LIKTKKQLNNALE.M	630	642	1512.92	5.87	0	2933		30.1	NA	Glu-C	HEK-GluC-1	Hsap	42	52.5	1924.8	TRUE	NA	NA	NA	NA	NA	NA	NA	NA
CAN10429.1	Y.HKKAKNIQETGPDAPGLSIY.N	549	568	2167.16	5.63	1	8097		128.5	NA	Chymotrypsin	HEK-Chymotrypsin-1	Hsap	42	52.5	1924.8	TRUE	NA	NA	NA	NA	NA	NA	NA	NA
CAN10431.1	Y.VPVGFEY.N	68	74	810.402	-1.42	1	7228		40.7	NA	Chymotrypsin	HEK-Chymotrypsin-1	Hsap	42	61	2159.5	TRUE	NA	NA	NA	NA	NA	NA	NA	NA
CAN10431.1	E.GTSGPLLCNIHDLHKPHQSKPILTDE.N	236	261	2907.43	-16.21	2	1646	Carbamidomethyl: 8	29	NA	Glu-C	HEK-GluC-1	Hsap	42	61	2159.5	TRUE	NA	NA	NA	NA	NA	NA	NA	NA
CAN10431.1	K.IILAQDLLNSR.I	19	29	1255.74	1.83	0	148115		71.1	NA	Trypsin	HEK-Trypsin-2	Hsap	42	61	2159.5	TRUE	NA	NA	NA	NA	NA	NA	NA	NA
CAN10431.1	E.YSSDVTTLVRKFCIPGDKMTGYKHLVGQE.V	203	231	3329.63	-10.76	2	3377	Carbamidomethyl: 13	29.8	NA	Glu-C	HEK-GluC-1	Hsap	42	61	2159.5	TRUE	NA	NA	NA	NA	NA	NA	NA	NA
CAN10431.1	K.FLSQHFPENSHNIQTAGK.Q	275	292	2054.98	-10	0	84458		92.9	NA	Trypsin	HEK-Trypsin-1	Hsap	42	61	2159.5	TRUE	NA	NA	NA	NA	NA	NA	NA	NA
CAN10431.1	Y.RNLVYY.C	174	179	827.447	7.84	2	56859		22.7	NA	Chymotrypsin	HEK-Chymotrypsin-1	Hsap	42	61	2159.5	TRUE	NA	NA	NA	NA	NA	NA	NA	NA
CAN10431.1	K.YYQPPLALWIK.L	322	332	1391.76	-8.98	0	9462		43.7	NA	Trypsin	HEK-Trypsin-2	Hsap	42	61	2159.5	TRUE	NA	NA	NA	NA	NA	NA	NA	NA
CAN10431.1	D.LHKPHQSKPILTDE.N	248	261	1642.88	-7.13	1	7894		62.6	NA	Glu-C	HEK-GluC-1	Hsap	42	61	2159.5	TRUE	NA	NA	NA	NA	NA	NA	NA	NA
CAN10431.1	L.NSRISNIKNVNKSY.G	27	40	1636.87	-3.58	0	14859		33.7	NA	Chymotrypsin	HEK-Chymotrypsin-1	Hsap	42	61	2159.5	TRUE	NA	NA	NA	NA	NA	NA	NA	NA
CAN10431.1	F.NAHFKPY.V	61	67	876.434	-2.39	1	14020		28	NA	Chymotrypsin	HEK-Chymotrypsin-1	Hsap	42	61	2159.5	TRUE	NA	NA	NA	NA	NA	NA	NA	NA
CAN10431.1	F.ALKPREEYQPSGHINVSRAREF.Y	585	606	2584.34	1.87	2	4834		31.8	NA	Chymotrypsin	HEK-Chymotrypsin-1	Hsap	42	61	2159.5	TRUE	NA	NA	NA	NA	NA	NA	NA	NA
CAN10431.1	R.FIPGRPSR.R	381	388	929.534	2.55	0	97177		15.6	NA	Trypsin	HEK-Trypsin-2	Hsap	42	61	2159.5	TRUE	NA	NA	NA	NA	NA	NA	NA	NA
CAN10431.1	K.TPDDPGAMMITFALKPR.E	573	589	1860.94	2.88	0	47214		103	NA	Trypsin	HEK-Trypsin-1	Hsap	42	61	2159.5	TRUE	NA	NA	NA	NA	NA	NA	NA	NA
CAN10431.1	F.IGLKPTWNISDQNPHQHRDW.H	468	487	2442.21	0.93	2	6073		38.7	NA	Chymotrypsin	HEK-Chymotrypsin-1	Hsap	42	61	2159.5	TRUE	NA	NA	NA	NA	NA	NA	NA	NA
CAN10431.1	R.NLVYYCEYPGER.L	175	186	1562.69	-4.22	0	231063	Carbamidomethyl: 6	58.1	NA	Trypsin	HEK-Trypsin-1	Hsap	42	61	2159.5	TRUE	NA	NA	NA	NA	NA	NA	NA	NA
CAN10431.1	K.FCSSYIPFHYGGNAIK.T	557	572	1860.87	-1.07	0	58491	Carbamidomethyl: 2	108	NA	Trypsin	HEK-Trypsin-1	Hsap	42	61	2159.5	TRUE	NA	NA	NA	NA	NA	NA	NA	NA
CAN10431.1	Y.YCEYPGERLY.E	179	188	1349.58	-4.27	2	143608	Carbamidomethyl: 2	32.7	NA	Chymotrypsin	HEK-Chymotrypsin-1	Hsap	42	61	2159.5	TRUE	NA	NA	NA	NA	NA	NA	NA	NA
CAN10431.1	K.DLVNEFPGLFIR.Q	366	377	1419.77	3.94	0	232794		90.1	NA	Trypsin	HEK-Trypsin-1	Hsap	42	61	2159.5	TRUE	NA	NA	NA	NA	NA	NA	NA	NA
CAN10431.1	E.NVRFDVNGNSLDE.Y	190	202	1478.69	1.29	2	23204		27.1	NA	Glu-C	HEK-GluC-1	Hsap	42	61	2159.5	TRUE	NA	NA	NA	NA	NA	NA	NA	NA
CAN10431.1	E.NDTQRTCSHTNPKFLSQHFPE.N	262	282	2544.17	0.07	1	17958	Carbamidomethyl: 7	49.8	NA	Glu-C	HEK-GluC-2	Hsap	42	61	2159.5	TRUE	NA	NA	NA	NA	NA	NA	NA	NA
CAN10431.1	K.QDITPITDATYLDIR.R	293	307	1734.91	11.53	0	55310		99.9	NA	Trypsin	HEK-Trypsin-1	Hsap	42	61	2159.5	TRUE	NA	NA	NA	NA	NA	NA	NA	NA
CAN10431.1	L.KWPIEY.M	460	465	835.427	-9.7	0	1155		32.5	NA	Chymotrypsin	HEK-Chymotrypsin-2	Hsap	42	61	2159.5	TRUE	NA	NA	NA	NA	NA	NA	NA	NA
CAN10431.1	K.FGHVVNAIMQPTHHAEISFQDR.D	490	511	2550.26	11.09	0	902	Oxidation: 9	25.8	NA	Trypsin	HEK-Trypsin-2	Hsap	42	61	2159.5	TRUE	NA	NA	NA	NA	NA	NA	NA	NA
CAN10431.1	Y.NKVRPHTGTPTLGNKLTF.G	75	92	1981.08	-6.76	2	16243		35.7	NA	Chymotrypsin	HEK-Chymotrypsin-1	Hsap	42	61	2159.5	TRUE	NA	NA	NA	NA	NA	NA	NA	NA
CAN10431.1	R.NVHYSCNGPQTPK.Y	309	321	1501.69	3.54	0	23775	Carbamidomethyl: 6	72.1	NA	Trypsin	HEK-Trypsin-1	Hsap	42	61	2159.5	TRUE	NA	NA	NA	NA	NA	NA	NA	NA
CAN10431.1	K.NISVTAHGINLIDKFPSK.F	539	556	1954.1	13.69	1	911		80.2	NA	Trypsin	HEK-Trypsin-2	Hsap	42	61	2159.5	TRUE	NA	NA	NA	NA	NA	NA	NA	NA
CAN10431.1	R.EEYQPSGHINVSR.A	590	602	1515.71	-5.18	0	32311		71.7	NA	Trypsin	HEK-Trypsin-2	Hsap	42	61	2159.5	TRUE	NA	NA	NA	NA	NA	NA	NA	NA
CAN10431.1	R.FDVNGNSLDEYSSDVTTLVR.K	193	212	2231.04	-1.75	0	8360		97.7	NA	Trypsin	HEK-Trypsin-1	Hsap	42	61	2159.5	TRUE	NA	NA	NA	NA	NA	NA	NA	NA
CAN10431.1	E.YQPSGHINVSRARE.F	592	605	1613.81	-1.94	0	14019		31.6	NA	Glu-C	HEK-GluC-1	Hsap	42	61	2159.5	TRUE	NA	NA	NA	NA	NA	NA	NA	NA
CAN10431.1	K.FGHVVNAIMQPTHHAEISFQDR.D	490	511	2534.23	-0.53	0	12679		101.9	NA	Trypsin	HEK-Trypsin-1	Hsap	42	61	2159.5	TRUE	NA	NA	NA	NA	NA	NA	NA	NA
CAN10431.1	K.VRPHTGTPTLGNK.L	77	89	1377.76	-2.63	0	32413		57.3	NA	Trypsin	HEK-Trypsin-1	Hsap	42	61	2159.5	TRUE	NA	NA	NA	NA	NA	NA	NA	NA
CAN10431.1	Y.KHLVGQEVSVEGTSGPL.L	225	241	1736.92	0.39	1	898		85.8	NA	Chymotrypsin	HEK-Chymotrypsin-1	Hsap	42	61	2159.5	TRUE	NA	NA	NA	NA	NA	NA	NA	NA
CAN10431.1	Y.CEYPGERLY.E	180	188	1186.53	5.6	1	44753	Carbamidomethyl: 1	33.8	NA	Chymotrypsin	HEK-Chymotrypsin-2	Hsap	42	61	2159.5	TRUE	NA	NA	NA	NA	NA	NA	NA	NA
CAN10431.1	K.TPDDPGAMMITFALKPR.E	573	589	1876.95	8.37	0	1519	Oxidation: 8	29.8	NA	Trypsin	HEK-Trypsin-1	Hsap	42	61	2159.5	TRUE	NA	NA	NA	NA	NA	NA	NA	NA
CAN10431.1	F.GRPIVPGTKNAY.R	162	173	1272.71	-0.51	0	24598		15.2	NA	Chymotrypsin	HEK-Chymotrypsin-1	Hsap	42	61	2159.5	TRUE	NA	NA	NA	NA	NA	NA	NA	NA
CAN10431.1	M.ASGGAFCLIANDGK.A	2	15	1422.67	0.39	0	6173	Carbamidomethyl: 7; Acetyl: 1	44	Acetyl	Trypsin	HEK-Trypsin-1	Hsap	42	61	2159.5	TRUE	NA	NA	NA	NA	NA	NA	NA	NA
CAN10431.1	R.LYENVR.F	187	192	793.417	-4.7	0	87810		26.7	NA	Trypsin	HEK-Trypsin-1	Hsap	42	61	2159.5	TRUE	NA	NA	NA	NA	NA	NA	NA	NA
CAN10431.1	Y.GKPDPEPTLSQIEETHLVHF.N	41	60	2274.12	-9.38	2	929		15.3	NA	Chymotrypsin	HEK-Chymotrypsin-1	Hsap	42	61	2159.5	TRUE	NA	NA	NA	NA	NA	NA	NA	NA
CAN10431.1	E.GTSGPLLCNIHD.L	236	247	1283.61	5.99	0	2720	Carbamidomethyl: 8	22.9	NA	Glu-C	HEK-GluC-1	Hsap	42	61	2159.5	TRUE	NA	NA	NA	NA	NA	NA	NA	NA
CAN10431.1	W.NISDQNPHQHRDW.H	475	487	1646.74	-3.6	0	38140		55.2	NA	Chymotrypsin	HEK-Chymotrypsin-1	Hsap	42	61	2159.5	TRUE	NA	NA	NA	NA	NA	NA	NA	NA
CAN10431.1	Y.LDIRRNVHY.S	304	312	1185.65	4.06	1	85681		33.2	NA	Chymotrypsin	HEK-Chymotrypsin-1	Hsap	42	61	2159.5	TRUE	NA	NA	NA	NA	NA	NA	NA	NA
CAN10431.1	F.CIPGDKMTGY.K	215	224	1141.5	2.79	0	1257	Carbamidomethyl: 1	16.7	NA	Chymotrypsin	HEK-Chymotrypsin-1	Hsap	42	61	2159.5	TRUE	NA	NA	NA	NA	NA	NA	NA	NA
CAN10431.1	Y.TLVDPFGRPIVPGTKNAY.R	156	173	1945.05	-3.54	2	145471		65.3	NA	Chymotrypsin	HEK-Chymotrypsin-1	Hsap	42	61	2159.5	TRUE	NA	NA	NA	NA	NA	NA	NA	NA
CAN10432.1	E.RGFTVKICMKGD.R	71	82	1411.71	-4.88	0	547	Carbamidomethyl: 8	15.7	NA	Glu-C	HEK-GluC-2	Hsap	3	35.2	135	TRUE	NA	NA	NA	NA	NA	NA	NA	NA
CAN10432.1	E.KAFYCKFLE.S	115	123	1205.62	16.17	0	601	Carbamidomethyl: 5	40.6	NA	Glu-C	HEK-GluC-2	Hsap	3	35.2	135	TRUE	NA	NA	NA	NA	NA	NA	NA	NA
CAN10432.1	L.INDQLKIIDTLL.L	19	30	1398.81	-5.64	2	14260		15.6	NA	Chymotrypsin	HEK-Chymotrypsin-1	Hsap	3	35.2	135	TRUE	NA	NA	NA	NA	NA	NA	NA	NA
CAN10432.1	D.QLKIID.T	22	27	729.438	-17.87	0	4779		30.3	NA	Glu-C	HEK-GluC-2	Hsap	3	35.2	135	TRUE	NA	NA	NA	NA	NA	NA	NA	NA
CAN10432.1	K.NFLVYELPAPFDFSSGDPLASQR.D	36	58	2570.27	6.39	0	1446		32.7	NA	Trypsin	HEK-Trypsin-1	Hsap	3	35.2	135	TRUE	NA	NA	NA	NA	NA	NA	NA	NA
CAN10434.1	E.GANLAGITTLMNNLHINE.Q	9	26	1895.94	-13.43	0	3633		68.9	NA	Glu-C	HEK-GluC-2	Hsap	8	21.1	382.8	TRUE	NA	NA	NA	NA	NA	NA	NA	NA
CAN10434.1	R.YSSIAEEILIGLAR.G	291	304	1534.85	3.18	0	13158		133.9	NA	Trypsin	HEK-Trypsin-1	Hsap	8	21.1	382.8	TRUE	NA	NA	NA	NA	NA	NA	NA	NA
CAN10434.1	R.GLEIVFDGTR.E	305	314	1106.59	4.35	0	4597		27.5	NA	Trypsin	HEK-Trypsin-2	Hsap	8	21.1	382.8	TRUE	NA	NA	NA	NA	NA	NA	NA	NA
CAN10434.1	E.ASQKTAFSKRDRKNHYAESE.Y	179	198	2353.17	1.12	2	3865		18.3	NA	Glu-C	HEK-GluC-1	Hsap	8	21.1	382.8	TRUE	NA	NA	NA	NA	NA	NA	NA	NA
CAN10434.1	F.SKRDRKNHYAESEY.S	186	199	1782.84	-6.51	1	17231		25.7	NA	Chymotrypsin	HEK-Chymotrypsin-1	Hsap	8	21.1	382.8	TRUE	NA	NA	NA	NA	NA	NA	NA	NA
CAN10434.1	R.LINHLR.S	214	219	765.478	6.15	0	9976		15.3	NA	Trypsin	HEK-Trypsin-2	Hsap	8	21.1	382.8	TRUE	NA	NA	NA	NA	NA	NA	NA	NA
CAN10434.1	E.KQVMGKQQSFPTDHFDEE.L	35	52	2151	6.62	3	5413		73.4	NA	Glu-C	HEK-GluC-2	Hsap	8	21.1	382.8	TRUE	NA	NA	NA	NA	NA	NA	NA	NA
CAN10434.1	E.ASQKTAFSKRDRKNHYAE.S	179	196	2137.08	-6.15	1	1499		19.8	NA	Glu-C	HEK-GluC-2	Hsap	8	21.1	382.8	TRUE	NA	NA	NA	NA	NA	NA	NA	NA
CAN10439.1	K.SLLTAENIAYER.L	88	99	1379.72	6.03	0	14970		25.9	NA	Trypsin	HEK-Trypsin-2	Hsap	11	10.7	359.6	TRUE	NA	NA	NA	NA	NA	NA	NA	NA
CAN10439.1	K.GESLHYVSFHFNNR.L	550	563	1706.79	-5.8	0	7965		25.9	NA	Trypsin	HEK-Trypsin-1	Hsap	11	10.7	359.6	TRUE	NA	NA	NA	NA	NA	NA	NA	NA
CAN10439.1	R.LVEGWFVR.H	564	571	1005.54	-10.24	0	6185		22	NA	Trypsin	HEK-Trypsin-1	Hsap	11	10.7	359.6	TRUE	NA	NA	NA	NA	NA	NA	NA	NA
CAN10439.1	K.HYEQLCHEK.V	716	724	1243.57	15.13	0	482	Carbamidomethyl: 6	45.6	NA	Trypsin	HEK-Trypsin-1	Hsap	11	10.7	359.6	TRUE	NA	NA	NA	NA	NA	NA	NA	NA
CAN10439.1	K.EFAPYIR.I	117	123	895.466	-1.01	0	6323		22.5	NA	Trypsin	HEK-Trypsin-1	Hsap	11	10.7	359.6	TRUE	NA	NA	NA	NA	NA	NA	NA	NA
CAN10439.1	K.SIISSFLHTPGCLPIDVR.N	350	367	2012.05	-5.31	0	3899	Carbamidomethyl: 12	36.1	NA	Trypsin	HEK-Trypsin-1	Hsap	11	10.7	359.6	TRUE	NA	NA	NA	NA	NA	NA	NA	NA
CAN10439.1	L.AGGVTSSGQY.N	658	667	926.399	-24.26	0	537		16.8	NA	Chymotrypsin	HEK-Chymotrypsin-1	Hsap	11	10.7	359.6	TRUE	NA	NA	NA	NA	NA	NA	NA	NA
CAN10439.1	K.NLLLSFAEQFSR.W	274	285	1424.76	4.35	0	6408		46.9	NA	Trypsin	HEK-Trypsin-2	Hsap	11	10.7	359.6	TRUE	NA	NA	NA	NA	NA	NA	NA	NA
CAN10439.1	R.VTNLLQTNAPLLFMPIDIHEVR.Y	22	43	2534.37	-2.87	0	851		16.8	NA	Trypsin	HEK-Trypsin-2	Hsap	11	10.7	359.6	TRUE	NA	NA	NA	NA	NA	NA	NA	NA
CAN10439.1	K.KMVEQR.A	NA	NA	790.412	-15.32	1	4514		17.6	NA	Trypsin	HEK-Trypsin-2	Hsap	11	10.7	359.6	TRUE	NA	NA	NA	NA	NA	NA	NA	NA
CAN10439.1	K.HGAAASQFAEPEPGER.F	882	897	1653.75	-5.19	0	9999		64.5	NA	Trypsin	HEK-Trypsin-1	Hsap	11	10.7	359.6	TRUE	NA	NA	NA	NA	NA	NA	NA	NA
CAN10439.1	K.KHGAAASQFAEPEPGER.F	881	897	1781.87	9.06	1	7016		19	NA	Trypsin	HEK-Trypsin-1	Hsap	11	10.7	359.6	TRUE	NA	NA	NA	NA	NA	NA	NA	NA
CAN10440.1	E.VKKNHRKWANE.A	67	77	1409.77	-7.1	0	4792		15.8	NA	Glu-C	HEK-GluC-2	Hsap	2	22	125	TRUE	NA	NA	NA	NA	NA	NA	NA	NA
CAN10440.1	E.TAFLANHKGHGFRTFE.H	95	110	1832.91	-4.4	0	95333		67.8	NA	Glu-C	HEK-GluC-1	Hsap	2	22	125	TRUE	NA	NA	NA	NA	NA	NA	NA	NA
CAN10440.1	K.GLENLDETAFLANHK.G	88	102	1671.79	-24.67	0	13974		41.4	NA	Trypsin	HEK-Trypsin-1	Hsap	2	22	125	TRUE	NA	NA	NA	NA	NA	NA	NA	NA
CAN10441.1	K.VSYQELIR.Q	NA	NA	1007.56	8.01	0	38924		34.5	NA	Trypsin	HEK-Trypsin-2	Hsap	68	29.4	2701.7	TRUE	NA	NA	NA	NA	NA	NA	NA	NA
CAN10441.1	R.LVFYDALENNSGLR.V	NA	NA	1610.83	9.37	0	25816		51.7	NA	Trypsin	HEK-Trypsin-2	Hsap	68	29.4	2701.7	TRUE	NA	NA	NA	NA	NA	NA	NA	NA
CAN10441.1	L.NLLSAIY.V	NA	NA	793.456	13.86	2	13002		16.7	NA	Chymotrypsin	HEK-Chymotrypsin-1	Hsap	68	29.4	2701.7	TRUE	NA	NA	NA	NA	NA	NA	NA	NA
CAN10441.1	R.ANLIDWLGR.K	NA	NA	1057.57	-4.98	0	17006		55.4	NA	Trypsin	HEK-Trypsin-1	Hsap	68	29.4	2701.7	TRUE	NA	NA	NA	NA	NA	NA	NA	NA
CAN10441.1	K.AAPNEEVINAVTMIEAVYR.R	204	222	2090.08	9.19	0	19448		140.2	NA	Trypsin	HEK-Trypsin-1	Hsap	68	29.4	2701.7	TRUE	NA	NA	NA	NA	NA	NA	NA	NA
CAN10441.1	R.LYGSDYGIQNNR.S	NA	NA	1399.66	1.42	0	40405		72.8	NA	Trypsin	HEK-Trypsin-2	Hsap	68	29.4	2701.7	TRUE	NA	NA	NA	NA	NA	NA	NA	NA
CAN10441.1	R.FISPSTQPTPK.W	NA	NA	1202.64	1.55	0	2951		25.3	NA	Trypsin	HEK-Trypsin-2	Hsap	68	29.4	2701.7	TRUE	NA	NA	NA	NA	NA	NA	NA	NA
CAN10441.1	Y.SILPDEDGYTQSSQLLPSDRF.I	NA	NA	2368.09	-16.65	2	4786		94.7	NA	Chymotrypsin	HEK-Chymotrypsin-1	Hsap	68	29.4	2701.7	TRUE	NA	NA	NA	NA	NA	NA	NA	NA
CAN10441.1	R.TYANVNDAANNLR.R	NA	NA	1435.71	10.51	0	6005		38.9	NA	Trypsin	HEK-Trypsin-2	Hsap	68	29.4	2701.7	TRUE	NA	NA	NA	NA	NA	NA	NA	NA
CAN10441.1	K.NLNQSEIGGQR.V	808	818	1215.61	-2.09	0	31292		56.4	NA	Trypsin	HEK-Trypsin-1	Hsap	68	29.4	2701.7	TRUE	NA	NA	NA	NA	NA	NA	NA	NA
CAN10441.1	K.NIINAFAR.I	761	768	918.506	-10.17	0	7650		48.2	NA	Trypsin	HEK-Trypsin-1	Hsap	68	29.4	2701.7	TRUE	NA	NA	NA	NA	NA	NA	NA	NA
CAN10441.1	L.SYWDNMAPRTY.A	NA	NA	1403.59	-11.94	2	5283		17.1	NA	Chymotrypsin	HEK-Chymotrypsin-1	Hsap	68	29.4	2701.7	TRUE	NA	NA	NA	NA	NA	NA	NA	NA
CAN10441.1	R.SNPGSFYWLEEHLIDK.L	NA	NA	1934.88	-23.69	0	3083		45.4	NA	Trypsin	HEK-Trypsin-1	Hsap	68	29.4	2701.7	TRUE	NA	NA	NA	NA	NA	NA	NA	NA
CAN10441.1	L.NMGRPKFLSDQIF.N	NA	NA	1552.8	3.9	2	4787		17.6	NA	Chymotrypsin	HEK-Chymotrypsin-2	Hsap	68	29.4	2701.7	TRUE	NA	NA	NA	NA	NA	NA	NA	NA
CAN10441.1	R.LNLELSQFR.N	NA	NA	1119.62	4.4	0	15615		27.8	NA	Trypsin	HEK-Trypsin-1	Hsap	68	29.4	2701.7	TRUE	NA	NA	NA	NA	NA	NA	NA	NA
CAN10441.1	E.LTDHPIYLE.T	NA	NA	1100.56	0.02	1	1591		33.6	NA	Glu-C	HEK-GluC-1	Hsap	68	29.4	2701.7	TRUE	NA	NA	NA	NA	NA	NA	NA	NA
CAN10441.1	E.NNSGLRVE.Q	NA	NA	888.46	7.8	0	53018		16.6	NA	Glu-C	HEK-GluC-1	Hsap	68	29.4	2701.7	TRUE	NA	NA	NA	NA	NA	NA	NA	NA
CAN10441.1	K.YGGGEDCECTR.V	509	519	1303.47	-0.27	0	10892	Carbamidomethyl: 7, 9	58.5	NA	Trypsin	HEK-Trypsin-1	Hsap	68	29.4	2701.7	TRUE	NA	NA	NA	NA	NA	NA	NA	NA
CAN10441.1	K.LIDTTDGAASICR.Q	140	152	1392.68	3.53	0	1446	Carbamidomethyl: 12	19.2	NA	Trypsin	HEK-Trypsin-2	Hsap	68	29.4	2701.7	TRUE	NA	NA	NA	NA	NA	NA	NA	NA
CAN10441.1	L.RGIGGVF.R	NA	NA	705.403	-1.93	0	15950		26.2	NA	Chymotrypsin	HEK-Chymotrypsin-1	Hsap	68	29.4	2701.7	TRUE	NA	NA	NA	NA	NA	NA	NA	NA
CAN10441.1	K.HILMEFLNK.S	388	396	1144.63	7.91	0	3588		36.1	NA	Trypsin	HEK-Trypsin-2	Hsap	68	29.4	2701.7	TRUE	NA	NA	NA	NA	NA	NA	NA	NA
CAN10441.1	R.WLGPSTGR.V	NA	NA	873.465	8.14	0	12231		40.6	NA	Trypsin	HEK-Trypsin-1	Hsap	68	29.4	2701.7	TRUE	NA	NA	NA	NA	NA	NA	NA	NA
CAN10441.1	D.AGGRPLPGGELGLE.G	NA	NA	1322.72	9.12	1	56214		15.1	NA	Glu-C	HEK-GluC-2	Hsap	68	29.4	2701.7	TRUE	NA	NA	NA	NA	NA	NA	NA	NA
CAN10441.1	L.ARTPEEAAQRVY.L	822	833	1390.73	17.72	0	66133		22.7	NA	Chymotrypsin	HEK-Chymotrypsin-2	Hsap	68	29.4	2701.7	TRUE	NA	NA	NA	NA	NA	NA	NA	NA
CAN10441.1	Y.THPDLARDNIAF.G	NA	NA	1369.68	-6.71	1	10948		20.1	NA	Chymotrypsin	HEK-Chymotrypsin-1	Hsap	68	29.4	2701.7	TRUE	NA	NA	NA	NA	NA	NA	NA	NA
CAN10441.1	W.AEFDKELDLKRF.S	318	329	1510.78	-4.78	3	2381		27.5	NA	Chymotrypsin	HEK-Chymotrypsin-2	Hsap	68	29.4	2701.7	TRUE	NA	NA	NA	NA	NA	NA	NA	NA
CAN10441.1	R.FEQYGR.V	NA	NA	799.381	10.02	0	20177		35.7	NA	Trypsin	HEK-Trypsin-1	Hsap	68	29.4	2701.7	TRUE	NA	NA	NA	NA	NA	NA	NA	NA
CAN10441.1	Y.AKLQDHIQRQTRPF.S	22	35	1737.93	-9.69	1	31310		42.1	NA	Chymotrypsin	HEK-Chymotrypsin-2	Hsap	68	29.4	2701.7	TRUE	NA	NA	NA	NA	NA	NA	NA	NA
CAN10441.1	R.YLVDNQR.I	NA	NA	907.479	17.51	0	19273		17.6	NA	Trypsin	HEK-Trypsin-2	Hsap	68	29.4	2701.7	TRUE	NA	NA	NA	NA	NA	NA	NA	NA
CAN10441.1	R.DAANIQINNNPQPSER.F	NA	NA	1780.86	3.33	0	12797		81.9	NA	Trypsin	HEK-Trypsin-1	Hsap	68	29.4	2701.7	TRUE	NA	NA	NA	NA	NA	NA	NA	NA
CAN10441.1	L.KNLNQSEIGGQRVAL.A	807	821	1626.89	-2.66	1	17488		37.4	NA	Chymotrypsin	HEK-Chymotrypsin-1	Hsap	68	29.4	2701.7	TRUE	NA	NA	NA	NA	NA	NA	NA	NA
CAN10441.1	K.VLFGSLYPTQFDYDEAGPGLAAGIQR.G	NA	NA	2785.36	-9.68	0	10540		55.8	NA	Trypsin	HEK-Trypsin-2	Hsap	68	29.4	2701.7	TRUE	NA	NA	NA	NA	NA	NA	NA	NA
CAN10441.1	L.VQIGKDRFDTRL.I	NA	NA	1447.77	-23.12	1	645		17.7	NA	Chymotrypsin	HEK-Chymotrypsin-2	Hsap	68	29.4	2701.7	TRUE	NA	NA	NA	NA	NA	NA	NA	NA
CAN10441.1	K.NIIQYYENR.S	NA	NA	1212.61	6.65	0	39064		36.2	NA	Trypsin	HEK-Trypsin-2	Hsap	68	29.4	2701.7	TRUE	NA	NA	NA	NA	NA	NA	NA	NA
CAN10441.1	E.YGFSITGPSETFSDKQYD.S	NA	NA	2041.88	-10.62	2	3178		32.1	NA	Glu-C	HEK-GluC-1	Hsap	68	29.4	2701.7	TRUE	NA	NA	NA	NA	NA	NA	NA	NA
CAN10441.1	R.MILGGADELEPEVIPEAAELYFR.L	889	911	2562.28	1.55	0	1054		19.5	NA	Trypsin	HEK-Trypsin-2	Hsap	68	29.4	2701.7	TRUE	NA	NA	NA	NA	NA	NA	NA	NA
CAN10441.1	Y.ANVNDAANNLRRY.R	NA	NA	1490.75	0.88	1	9536		34.4	NA	Chymotrypsin	HEK-Chymotrypsin-2	Hsap	68	29.4	2701.7	TRUE	NA	NA	NA	NA	NA	NA	NA	NA
CAN10441.1	E.KTPLDRRIE.A	372	380	1127.65	1.59	1	30208		26.4	NA	Glu-C	HEK-GluC-1	Hsap	68	29.4	2701.7	TRUE	NA	NA	NA	NA	NA	NA	NA	NA
CAN10441.1	R.LVAVIDGIIR.G	NA	NA	1068.65	-21.49	0	5330		25.8	NA	Trypsin	HEK-Trypsin-2	Hsap	68	29.4	2701.7	TRUE	NA	NA	NA	NA	NA	NA	NA	NA
CAN10441.1	K.TLQDVISFVESSYQEEQINHIHK.I	NA	NA	2744.31	-15.18	0	884		24.3	NA	Trypsin	HEK-Trypsin-1	Hsap	68	29.4	2701.7	TRUE	NA	NA	NA	NA	NA	NA	NA	NA
CAN10441.1	R.GIGGVFRPNVTLMPLGDAQNNTSDVVR.K	NA	NA	2827.43	-6.05	0	2315		36.3	NA	Trypsin	HEK-Trypsin-1	Hsap	68	29.4	2701.7	TRUE	NA	NA	NA	NA	NA	NA	NA	NA
CAN10441.1	F.VNEINRRF.G	999	NA	1047.55	-20.52	0	10553		19.1	NA	Chymotrypsin	HEK-Chymotrypsin-1	Hsap	68	29.4	2701.7	TRUE	NA	NA	NA	NA	NA	NA	NA	NA
CAN10441.1	K.VAAEIQQGR.S	721	729	971.534	7.65	0	15041		46	NA	Trypsin	HEK-Trypsin-2	Hsap	68	29.4	2701.7	TRUE	NA	NA	NA	NA	NA	NA	NA	NA
CAN10441.1	R.AQLGVIFNR.H	NA	NA	1017.59	1.54	0	10414		31.2	NA	Trypsin	HEK-Trypsin-1	Hsap	68	29.4	2701.7	TRUE	NA	NA	NA	NA	NA	NA	NA	NA
CAN10441.1	K.SIIEWLR.E	NA	NA	916.526	1.42	0	8132		22.9	NA	Trypsin	HEK-Trypsin-2	Hsap	68	29.4	2701.7	TRUE	NA	NA	NA	NA	NA	NA	NA	NA
CAN10441.1	W.DNMAPRTY.A	NA	NA	967.423	-7.75	0	1047		15.5	NA	Chymotrypsin	HEK-Chymotrypsin-2	Hsap	68	29.4	2701.7	TRUE	NA	NA	NA	NA	NA	NA	NA	NA
CAN10441.1	R.NLIFITNIQR.L	NA	NA	1231.71	-8.08	0	8802		27.2	NA	Trypsin	HEK-Trypsin-2	Hsap	68	29.4	2701.7	TRUE	NA	NA	NA	NA	NA	NA	NA	NA
CAN10441.1	R.FIVNIR.S	NA	NA	761.466	-0.78	0	7904		27.9	NA	Trypsin	HEK-Trypsin-2	Hsap	68	29.4	2701.7	TRUE	NA	NA	NA	NA	NA	NA	NA	NA
CAN10441.1	R.GHVGPNPGGAQEADWK.A	609	624	1619.76	0.62	0	8372		79.8	NA	Trypsin	HEK-Trypsin-1	Hsap	68	29.4	2701.7	TRUE	NA	NA	NA	NA	NA	NA	NA	NA
CAN10441.1	E.KFQRIVQE.A	NA	NA	1047.58	-9.48	0	22101		20.9	NA	Glu-C	HEK-GluC-1	Hsap	68	29.4	2701.7	TRUE	NA	NA	NA	NA	NA	NA	NA	NA
CAN10441.1	K.LQDHIQR.Q	24	30	909.494	4.61	0	8408		23.4	NA	Trypsin	HEK-Trypsin-1	Hsap	68	29.4	2701.7	TRUE	NA	NA	NA	NA	NA	NA	NA	NA
CAN10441.1	E.IRNPGLVVKE.N	NA	NA	1124.69	10.15	0	21713		47.4	NA	Glu-C	HEK-GluC-1	Hsap	68	29.4	2701.7	TRUE	NA	NA	NA	NA	NA	NA	NA	NA
CAN10441.1	R.VEQVVLGDFR.L	NA	NA	1161.64	14.99	0	38279		33.5	NA	Trypsin	HEK-Trypsin-2	Hsap	68	29.4	2701.7	TRUE	NA	NA	NA	NA	NA	NA	NA	NA
CAN10441.1	K.QEFQSYEENYATILGDAIAGR.L	567	587	2375.06	-24.01	0	1453		79.1	NA	Trypsin	HEK-Trypsin-1	Hsap	68	29.4	2701.7	TRUE	NA	NA	NA	NA	NA	NA	NA	NA
CAN10441.1	K.TFVNNIDSIQTVQQMLDGVR.I	657	676	2278.13	-8.56	0	2415		67.2	NA	Trypsin	HEK-Trypsin-1	Hsap	68	29.4	2701.7	TRUE	NA	NA	NA	NA	NA	NA	NA	NA
CAN10441.1	E.LIRQAINE.L	NA	NA	956.548	-4.73	0	20011		17.5	NA	Glu-C	HEK-GluC-1	Hsap	68	29.4	2701.7	TRUE	NA	NA	NA	NA	NA	NA	NA	NA
CAN10441.1	R.FEHFYTHAIQALR.F	NA	NA	1632.84	6.88	0	20395		54.8	NA	Trypsin	HEK-Trypsin-1	Hsap	68	29.4	2701.7	TRUE	NA	NA	NA	NA	NA	NA	NA	NA
CAN10441.1	E.NYATILGDAIAGRLMQLDTE.K	575	594	2165.1	4.35	2	22297		38.8	NA	Glu-C	HEK-GluC-1	Hsap	68	29.4	2701.7	TRUE	NA	NA	NA	NA	NA	NA	NA	NA
CAN10441.1	W.DLVQKF.R	NA	NA	749.426	9.28	1	1697		19.3	NA	Chymotrypsin	HEK-Chymotrypsin-1	Hsap	68	29.4	2701.7	TRUE	NA	NA	NA	NA	NA	NA	NA	NA
CAN10441.1	Y.LKENYRANLPLF.N	NA	NA	1477.8	-11.51	3	659		15.2	NA	Chymotrypsin	HEK-Chymotrypsin-1	Hsap	68	29.4	2701.7	TRUE	NA	NA	NA	NA	NA	NA	NA	NA
CAN10441.1	F.TDNAPAGHYY.E	709	718	1108.48	9.41	1	883		41.4	NA	Chymotrypsin	HEK-Chymotrypsin-2	Hsap	68	29.4	2701.7	TRUE	NA	NA	NA	NA	NA	NA	NA	NA
CAN10441.1	R.DNIAFGHR.G	NA	NA	929.479	21.43	0	21235		21.7	NA	Trypsin	HEK-Trypsin-2	Hsap	68	29.4	2701.7	TRUE	NA	NA	NA	NA	NA	NA	NA	NA
CAN10441.1	R.HGIPVPHPR.Q	NA	NA	1009.57	3.41	0	13700		29.3	NA	Trypsin	HEK-Trypsin-1	Hsap	68	29.4	2701.7	TRUE	NA	NA	NA	NA	NA	NA	NA	NA
CAN10441.1	F.ISPSTQPTPKWRPALY.N	NA	NA	1841.98	-7.54	2	82234		32.7	NA	Chymotrypsin	HEK-Chymotrypsin-1	Hsap	68	29.4	2701.7	TRUE	NA	NA	NA	NA	NA	NA	NA	NA
CAN10441.1	K.ALIHFVNEINR.R	994	NA	1325.74	8.2	0	21916		57.4	NA	Trypsin	HEK-Trypsin-1	Hsap	68	29.4	2701.7	TRUE	NA	NA	NA	NA	NA	NA	NA	NA
CAN10441.1	E.KAVNLLRQTFNE.R	343	354	1432.8	5.11	0	17315		35.5	NA	Glu-C	HEK-GluC-1	Hsap	68	29.4	2701.7	TRUE	NA	NA	NA	NA	NA	NA	NA	NA
CAN10441.1	R.TFLETLER.Y	NA	NA	1008.53	-1.06	0	6915		16.7	NA	Trypsin	HEK-Trypsin-2	Hsap	68	29.4	2701.7	TRUE	NA	NA	NA	NA	NA	NA	NA	NA
CAN10441.1	E.KNARINSPAVDLARGHVGPNPGGAQE.A	595	620	2625.36	-0.2	1	1933		39.7	NA	Glu-C	HEK-GluC-1	Hsap	68	29.4	2701.7	TRUE	NA	NA	NA	NA	NA	NA	NA	NA
CAN10441.1	R.YVFNVPR.W	NA	NA	894.484	0.51	0	14016		27.4	NA	Trypsin	HEK-Trypsin-1	Hsap	68	29.4	2701.7	TRUE	NA	NA	NA	NA	NA	NA	NA	NA
CAN10441.1	R.INSPAVDLAR.G	599	608	1055.58	-7.16	0	10188		41.9	NA	Trypsin	HEK-Trypsin-1	Hsap	68	29.4	2701.7	TRUE	NA	NA	NA	NA	NA	NA	NA	NA
CAN10441.1	K.NQLIADLTTIR.E	NA	NA	1257.73	8.5	0	24202		63.8	NA	Trypsin	HEK-Trypsin-2	Hsap	68	29.4	2701.7	TRUE	NA	NA	NA	NA	NA	NA	NA	NA
CAN10441.1	R.VIEGIIR.A	69	75	799.506	3.33	0	7990		25.4	NA	Trypsin	HEK-Trypsin-1	Hsap	68	29.4	2701.7	TRUE	NA	NA	NA	NA	NA	NA	NA	NA
CAN10442.1	Y.MLAQKTVQHIEQY.G	139	151	1604.8	-6.49	1	4117	Oxidation: 1	29.6	NA	Chymotrypsin	HEK-Chymotrypsin-1	Hsap	23	65.5	1452.4	TRUE	NA	NA	NA	NA	NA	NA	NA	NA
CAN10442.1	K.NDNETNECASSFETLFEQEPSSEEPKDSK.L	108	136	3348.43	8.88	1	1580	Carbamidomethyl: 8	150.7	NA	Trypsin	HEK-Trypsin-1	Hsap	23	65.5	1452.4	TRUE	NA	NA	NA	NA	NA	NA	NA	NA
CAN10442.1	Y.TEHQAQEEW.N	75	83	1157.49	1.18	0	4598		28.2	NA	Chymotrypsin	HEK-Chymotrypsin-1	Hsap	23	65.5	1452.4	TRUE	NA	NA	NA	NA	NA	NA	NA	NA
CAN10442.1	F.KTDLRSSSQVVF.H	16	27	1366.73	-2.39	1	18846		20.9	NA	Chymotrypsin	HEK-Chymotrypsin-1	Hsap	23	65.5	1452.4	TRUE	NA	NA	NA	NA	NA	NA	NA	NA
CAN10442.1	Y.MLAQKTVQHIEQYGKAPDFNKVIRAHNF.I	139	166	3283.72	-0.05	3	1007		23.4	NA	Chymotrypsin	HEK-Chymotrypsin-1	Hsap	23	65.5	1452.4	TRUE	NA	NA	NA	NA	NA	NA	NA	NA
CAN10442.1	D.SKLYMLAQKTVQHIE.Q	135	149	1788.94	-14.55	0	2433		66.3	NA	Glu-C	HEK-GluC-1	Hsap	23	65.5	1452.4	TRUE	NA	NA	NA	NA	NA	NA	NA	NA
CAN10442.1	Y.DIVKSAHIY.A	61	69	1045.57	-1.61	0	71921		51.8	NA	Chymotrypsin	HEK-Chymotrypsin-1	Hsap	23	65.5	1452.4	TRUE	NA	NA	NA	NA	NA	NA	NA	NA
CAN10442.1	Y.MLAQKTVQHIEQY.G	139	151	1588.81	-6.34	1	106231		64.4	NA	Chymotrypsin	HEK-Chymotrypsin-1	Hsap	23	65.5	1452.4	TRUE	NA	NA	NA	NA	NA	NA	NA	NA
CAN10442.1	R.AHNFIQTIHGTPLK.E	163	176	1576.84	-13.03	0	6117		78.5	NA	Trypsin	HEK-Trypsin-1	Hsap	23	65.5	1452.4	TRUE	NA	NA	NA	NA	NA	NA	NA	NA
CAN10442.1	F.IQTIHGTPLKEEEKEVVRL.M	167	185	2219.24	-1.12	1	25727		110.8	NA	Chymotrypsin	HEK-Chymotrypsin-1	Hsap	23	65.5	1452.4	TRUE	NA	NA	NA	NA	NA	NA	NA	NA
CAN10442.1	K.LYMLAQK.T	137	143	882.479	4.43	0	18772	Oxidation: 3	35.9	NA	Trypsin	HEK-Trypsin-1	Hsap	23	65.5	1452.4	TRUE	NA	NA	NA	NA	NA	NA	NA	NA
CAN10442.1	E.TLFEQEPSSEEPKDSKLYMLAQKTVQHIE.Q	121	149	3405.66	-9.74	3	2784		78.6	NA	Glu-C	HEK-GluC-2	Hsap	23	65.5	1452.4	TRUE	NA	NA	NA	NA	NA	NA	NA	NA
CAN10442.1	K.TLLSTVK.Y	53	59	761.477	0.61	0	26993		33.1	NA	Trypsin	HEK-Trypsin-2	Hsap	23	65.5	1452.4	TRUE	NA	NA	NA	NA	NA	NA	NA	NA
CAN10442.1	L.AQKTVQHIEQY.G	141	151	1344.7	5.68	0	31319		58.8	NA	Chymotrypsin	HEK-Chymotrypsin-2	Hsap	23	65.5	1452.4	TRUE	NA	NA	NA	NA	NA	NA	NA	NA
CAN10442.1	R.AHNFIQTIHGTPLKEEEK.E	163	180	2092.08	-0.62	1	24228		127.9	NA	Trypsin	HEK-Trypsin-1	Hsap	23	65.5	1452.4	TRUE	NA	NA	NA	NA	NA	NA	NA	NA
CAN10442.1	K.LYMLAQK.T	137	143	866.482	2.29	0	24860		56.3	NA	Trypsin	HEK-Trypsin-1	Hsap	23	65.5	1452.4	TRUE	NA	NA	NA	NA	NA	NA	NA	NA
CAN10442.1	Y.GKAPDFNKVIRAHNF.I	152	166	1713.9	-11.89	1	669442		79.3	NA	Chymotrypsin	HEK-Chymotrypsin-1	Hsap	23	65.5	1452.4	TRUE	NA	NA	NA	NA	NA	NA	NA	NA
CAN10442.1	K.TVQHIEQYGK.A	144	153	1202.62	2.81	0	435929		71.4	NA	Trypsin	HEK-Trypsin-2	Hsap	23	65.5	1452.4	TRUE	NA	NA	NA	NA	NA	NA	NA	NA
CAN10442.1	Y.AGQGYTEHQAQEEW.N	70	83	1633.7	5.17	1	47228		109.8	NA	Chymotrypsin	HEK-Chymotrypsin-1	Hsap	23	65.5	1452.4	TRUE	NA	NA	NA	NA	NA	NA	NA	NA
CAN10442.1	F.ETLFEQEPSSEEPKDSKLY.M	120	138	2256.06	1.46	3	41568		93.5	NA	Chymotrypsin	HEK-Chymotrypsin-1	Hsap	23	65.5	1452.4	TRUE	NA	NA	NA	NA	NA	NA	NA	NA
CAN10442.1	L.KEEEKEVVRL.M	176	185	1258.69	-5.93	0	1361		17.7	NA	Chymotrypsin	HEK-Chymotrypsin-2	Hsap	23	65.5	1452.4	TRUE	NA	NA	NA	NA	NA	NA	NA	NA
CAN10442.1	E.QEPSSEEPKDSKLYMLAQKTVQHIE.Q	125	149	2915.38	-21.14	2	10442		45.3	NA	Glu-C	HEK-GluC-1	Hsap	23	65.5	1452.4	TRUE	NA	NA	NA	NA	NA	NA	NA	NA
CAN10442.1	R.IVTTAIK.T	46	52	745.485	3.87	0	3227		20.1	NA	Trypsin	HEK-Trypsin-2	Hsap	23	65.5	1452.4	TRUE	NA	NA	NA	NA	NA	NA	NA	NA
CAN10443.1	K.SVSLLSFLSLNHPTEFIK.V	204	221	2032.11	-1.64	0	614		18.9	NA	Trypsin	HEK-Trypsin-1	Hsap	24	53.2	1030.9	TRUE	NA	NA	NA	NA	NA	NA	NA	NA
CAN10443.1	R.LHSFLNHNLSK.L	479	489	1309.69	-11.25	0	4904		45.6	NA	Trypsin	HEK-Trypsin-1	Hsap	24	53.2	1030.9	TRUE	NA	NA	NA	NA	NA	NA	NA	NA
CAN10443.1	E.LEQTNTIRHYGPIFPE.S	342	357	1914.96	-4.67	1	21394		27.8	NA	Glu-C	HEK-GluC-1	Hsap	24	53.2	1030.9	TRUE	NA	NA	NA	NA	NA	NA	NA	NA
CAN10443.1	K.VGGNETQTSSLTDLVPTR.L	461	478	1874.94	-5.28	0	8582		57.6	NA	Trypsin	HEK-Trypsin-1	Hsap	24	53.2	1030.9	TRUE	NA	NA	NA	NA	NA	NA	NA	NA
CAN10443.1	K.HGVTFIYPK.Q	42	50	1061.59	11.23	0	3187		26.5	NA	Trypsin	HEK-Trypsin-1	Hsap	24	53.2	1030.9	TRUE	NA	NA	NA	NA	NA	NA	NA	NA
CAN10443.1	D.LYQSAMLE.F	266	273	954.474	14.27	0	91589		16.2	NA	Glu-C	HEK-GluC-2	Hsap	24	53.2	1030.9	TRUE	NA	NA	NA	NA	NA	NA	NA	NA
CAN10443.1	K.EVDVPICYSDPETVHSYTNHVR.T	296	317	2617.2	-1.07	0	3912	Carbamidomethyl: 7	72.1	NA	Trypsin	HEK-Trypsin-1	Hsap	24	53.2	1030.9	TRUE	NA	NA	NA	NA	NA	NA	NA	NA
CAN10443.1	K.AFDDCMR.Q	184	190	914.356	7.62	0	5123	Carbamidomethyl: 5	33.2	NA	Trypsin	HEK-Trypsin-1	Hsap	24	53.2	1030.9	TRUE	NA	NA	NA	NA	NA	NA	NA	NA
CAN10443.1	E.SLILPFYIPTPAEFTGE.I	76	92	1894.98	-4.26	1	795		90.2	NA	Glu-C	HEK-GluC-1	Hsap	24	53.2	1030.9	TRUE	NA	NA	NA	NA	NA	NA	NA	NA
CAN10443.1	R.TLMDQPTYETSEFAEIVR.N	384	401	2130.01	1.97	0	14085		64.9	NA	Trypsin	HEK-Trypsin-1	Hsap	24	53.2	1030.9	TRUE	NA	NA	NA	NA	NA	NA	NA	NA
CAN10443.1	E.IVRNLRFSRPGNNYINE.L	399	415	2062.08	-5.89	0	7607		29.7	NA	Glu-C	HEK-GluC-2	Hsap	24	53.2	1030.9	TRUE	NA	NA	NA	NA	NA	NA	NA	NA
CAN10443.1	K.HTTGDIAPNDR.F	428	438	1196.55	-11.82	0	8272		40.4	NA	Trypsin	HEK-Trypsin-1	Hsap	24	53.2	1030.9	TRUE	NA	NA	NA	NA	NA	NA	NA	NA
CAN10443.1	W.KKLWQDEQRF.V	367	376	1377.72	-3.5	2	16418		52.7	NA	Chymotrypsin	HEK-Chymotrypsin-1	Hsap	24	53.2	1030.9	TRUE	NA	NA	NA	NA	NA	NA	NA	NA
CAN10443.1	R.FVIHGLHR.T	376	383	978.567	4.2	0	29974		48.9	NA	Trypsin	HEK-Trypsin-1	Hsap	24	53.2	1030.9	TRUE	NA	NA	NA	NA	NA	NA	NA	NA
CAN10443.1	K.HISPYTPR.T	167	174	970.513	2.86	0	20811		40.3	NA	Trypsin	HEK-Trypsin-2	Hsap	24	53.2	1030.9	TRUE	NA	NA	NA	NA	NA	NA	NA	NA
CAN10443.1	E.ILKLLQE.-	524	530	856.54	-11.69	0	866		36.4	NA	Glu-C	HEK-GluC-1	Hsap	24	53.2	1030.9	TRUE	NA	NA	NA	NA	NA	NA	NA	NA
CAN10443.1	K.NGEAVLVPAADFKPFPDRR.L	115	133	2099.12	8.31	1	2799		26.5	NA	Trypsin	HEK-Trypsin-1	Hsap	24	53.2	1030.9	TRUE	NA	NA	NA	NA	NA	NA	NA	NA
CAN10443.1	E.TVHSYTNHVRTE.I	308	319	1443.7	-0.64	0	13091		44.9	NA	Glu-C	HEK-GluC-1	Hsap	24	53.2	1030.9	TRUE	NA	NA	NA	NA	NA	NA	NA	NA
CAN10443.1	K.FFTQITR.Q	277	283	912.514	21.91	0	60604		33.9	NA	Trypsin	HEK-Trypsin-2	Hsap	24	53.2	1030.9	TRUE	NA	NA	NA	NA	NA	NA	NA	NA
CAN10443.1	E.SGSMPLEGPPYKRKKE.G	141	156	1803.94	-0.47	1	31112		24.1	NA	Glu-C	HEK-GluC-1	Hsap	24	53.2	1030.9	TRUE	NA	NA	NA	NA	NA	NA	NA	NA
CAN10443.1	R.FSRPGNNYINELNITSPAMYGDK.H	405	427	2601.28	15.2	0	6285		18.8	NA	Trypsin	HEK-Trypsin-1	Hsap	24	53.2	1030.9	TRUE	NA	NA	NA	NA	NA	NA	NA	NA
CAN10443.1	K.VTTPNLVVQAYNELEQTNTIR.H	329	349	2403.25	-0.47	0	313		50	NA	Trypsin	HEK-Trypsin-2	Hsap	24	53.2	1030.9	TRUE	NA	NA	NA	NA	NA	NA	NA	NA
CAN10443.1	R.HYGPIFPESTINALR.F	350	364	1714.89	0.55	0	33913		82.9	NA	Trypsin	HEK-Trypsin-1	Hsap	24	53.2	1030.9	TRUE	NA	NA	NA	NA	NA	NA	NA	NA
CAN10443.1	Y.GDKHTTGDIAPNDRF.A	425	439	1643.77	-5.34	0	11179		26.6	NA	Chymotrypsin	HEK-Chymotrypsin-1	Hsap	24	53.2	1030.9	TRUE	NA	NA	NA	NA	NA	NA	NA	NA
CAN10443.1	K.HAYSNDPSQAIK.T	61	72	1330.66	15.23	0	5683		22.1	NA	Trypsin	HEK-Trypsin-2	Hsap	24	53.2	1030.9	TRUE	NA	NA	NA	NA	NA	NA	NA	NA
CAN10444.1	K.DLITALGIPMR.V	53	63	1199.69	3.58	0	3889		37.3	NA	Trypsin	HEK-Trypsin-2	Hsap	NA	NA	NA	NA	NA	NA	NA	NA	NA	NA	NA	NA
CAN10445.1	E.MGVVKVFE.K	279	286	924.488	2.23	0	10366	Oxidation: 1	39.7	NA	Glu-C	HEK-GluC-1	Hsap	28	73.1	1670	TRUE	NA	NA	NA	NA	NA	NA	NA	NA
CAN10445.1	E.KNNGIDVNSIYGSDDISTLVNQIAIA.-	287	312	2734.32	-24.39	3	908		83.5	NA	Glu-C	HEK-GluC-1	Hsap	28	73.1	1670	TRUE	NA	NA	NA	NA	NA	NA	NA	NA
CAN10445.1	K.NKPITLQNGK.T	217	226	1112.64	1.35	0	1213		26.6	NA	Trypsin	HEK-Trypsin-1	Hsap	28	73.1	1670	TRUE	NA	NA	NA	NA	NA	NA	NA	NA
CAN10445.1	K.KAPLMFNFQNEK.H	62	73	1466.72	-16.92	1	19675		54.6	NA	Trypsin	HEK-Trypsin-1	Hsap	28	73.1	1670	TRUE	NA	NA	NA	NA	NA	NA	NA	NA
CAN10445.1	E.KSKLFQIIE.L	141	149	1105.65	-8.27	0	12862		73.4	NA	Glu-C	HEK-GluC-1	Hsap	28	73.1	1670	TRUE	NA	NA	NA	NA	NA	NA	NA	NA
CAN10445.1	L.VKKRDRDPCLQF.N	98	109	1561.83	0.43	1	82379	Carbamidomethyl: 9	25.2	NA	Chymotrypsin	HEK-Chymotrypsin-2	Hsap	28	73.1	1670	TRUE	NA	NA	NA	NA	NA	NA	NA	NA
CAN10445.1	E.LKDEDGVKANPDNIHKLIE.S	232	250	2148.13	-0.5	4	1481		49.4	NA	Glu-C	HEK-GluC-2	Hsap	28	73.1	1670	TRUE	NA	NA	NA	NA	NA	NA	NA	NA
CAN10445.1	F.HADDLLQALQQAKAEKNF.S	12	29	2040.02	-13.57	3	3694		117.6	NA	Chymotrypsin	HEK-Chymotrypsin-1	Hsap	28	73.1	1670	TRUE	NA	NA	NA	NA	NA	NA	NA	NA
CAN10445.1	K.NFSSVFSLDWDK.L	28	39	1444.65	-15.32	0	15426		48.6	NA	Trypsin	HEK-Trypsin-1	Hsap	28	73.1	1670	TRUE	NA	NA	NA	NA	NA	NA	NA	NA
CAN10445.1	L.CLEMGVVKVF.E	276	285	1181.6	-4.48	1	6625	Carbamidomethyl: 1	73	NA	Chymotrypsin	HEK-Chymotrypsin-2	Hsap	28	73.1	1670	TRUE	NA	NA	NA	NA	NA	NA	NA	NA
CAN10445.1	F.HADDLLQAL.Q	12	20	995.517	1.72	2	2762		33.1	NA	Chymotrypsin	HEK-Chymotrypsin-1	Hsap	28	73.1	1670	TRUE	NA	NA	NA	NA	NA	NA	NA	NA
CAN10445.1	K.LIESHSMHDGIINAR.S	248	262	1692.85	-0.93	0	58918		110.3	NA	Trypsin	HEK-Trypsin-1	Hsap	28	73.1	1670	TRUE	NA	NA	NA	NA	NA	NA	NA	NA
CAN10445.1	F.SLDWDKL.R	34	40	876.429	-19.89	2	1281		29	NA	Chymotrypsin	HEK-Chymotrypsin-1	Hsap	28	73.1	1670	TRUE	NA	NA	NA	NA	NA	NA	NA	NA
CAN10445.1	E.AFEDAVQKGPE.A	154	164	1190.56	-3.37	2	800		32.4	NA	Glu-C	HEK-GluC-2	Hsap	28	73.1	1670	TRUE	NA	NA	NA	NA	NA	NA	NA	NA
CAN10445.1	L.CLEMGVVKVF.E	276	285	1197.61	10.06	1	2298	Carbamidomethyl: 1; Oxidation: 4	26.5	NA	Chymotrypsin	HEK-Chymotrypsin-1	Hsap	28	73.1	1670	TRUE	NA	NA	NA	NA	NA	NA	NA	NA
CAN10445.1	K.NADKHLPNPIAR.I	186	197	1345.74	4.79	1	9561		32.5	NA	Trypsin	HEK-Trypsin-1	Hsap	28	73.1	1670	TRUE	NA	NA	NA	NA	NA	NA	NA	NA
CAN10445.1	K.KNEQGEEIYPGDEEK.S	127	141	1764.8	6.3	1	30395		140.4	NA	Trypsin	HEK-Trypsin-1	Hsap	28	73.1	1670	TRUE	NA	NA	NA	NA	NA	NA	NA	NA
CAN10445.1	K.HVGTIPPSTDEEVIR.M	74	88	1649.85	0.62	0	116841		55.1	NA	Trypsin	HEK-Trypsin-2	Hsap	28	73.1	1670	TRUE	NA	NA	NA	NA	NA	NA	NA	NA
CAN10445.1	K.ISPPLEDDGLTVK.K	114	126	1383.72	-10.26	0	5771		30.3	NA	Trypsin	HEK-Trypsin-1	Hsap	28	73.1	1670	TRUE	NA	NA	NA	NA	NA	NA	NA	NA
CAN10445.1	K.INPATSILTPILLDK.N	202	216	1608.95	-4.43	0	35085		100.6	NA	Trypsin	HEK-Trypsin-1	Hsap	28	73.1	1670	TRUE	NA	NA	NA	NA	NA	NA	NA	NA
CAN10445.1	K.HLPNPIAR.I	190	197	917.534	2.24	0	106756		49.8	NA	Trypsin	HEK-Trypsin-1	Hsap	28	73.1	1670	TRUE	NA	NA	NA	NA	NA	NA	NA	NA
CAN10445.1	E.MGVVKVFE.K	279	286	908.49	-0.88	0	6840		40.1	NA	Glu-C	HEK-GluC-1	Hsap	28	73.1	1670	TRUE	NA	NA	NA	NA	NA	NA	NA	NA
CAN10445.1	F.HADDLLQALQQAKAEKNFSSVF.S	12	33	2460.28	12.27	4	4967		100.1	NA	Chymotrypsin	HEK-Chymotrypsin-1	Hsap	28	73.1	1670	TRUE	NA	NA	NA	NA	NA	NA	NA	NA
CAN10445.1	K.TSFEELKDEDGVK.A	227	239	1496.72	7.32	1	484		28.6	NA	Trypsin	HEK-Trypsin-2	Hsap	28	73.1	1670	TRUE	NA	NA	NA	NA	NA	NA	NA	NA
CAN10445.1	K.LIESHSMHDGIINAR.S	248	262	1708.84	-3.3	0	9760	Oxidation: 7	74.1	NA	Trypsin	HEK-Trypsin-1	Hsap	28	73.1	1670	TRUE	NA	NA	NA	NA	NA	NA	NA	NA
CAN10445.1	K.NFSSVFSLDWDKLR.T	28	41	1713.89	15.45	1	80646		100.8	NA	Trypsin	HEK-Trypsin-1	Hsap	28	73.1	1670	TRUE	NA	NA	NA	NA	NA	NA	NA	NA
CAN10445.1	K.APLMFNFQNEK.H	63	73	1338.66	3.06	0	23307		16.6	NA	Trypsin	HEK-Trypsin-2	Hsap	28	73.1	1670	TRUE	NA	NA	NA	NA	NA	NA	NA	NA
CAN10445.1	R.DRDPCLQFNK.Y	102	111	1292.61	3.61	1	219964	Carbamidomethyl: 5	78.1	NA	Trypsin	HEK-Trypsin-1	Hsap	28	73.1	1670	TRUE	NA	NA	NA	NA	NA	NA	NA	NA
CAN10448.1	R.LEVGDILYR.D	399	407	1077.6	4.08	0	10019		23.4	NA	Trypsin	HEK-Trypsin-2	Hsap	9	6.6	352.4	TRUE	NA	NA	NA	NA	NA	NA	NA	NA
CAN10448.1	K.SLLGSQVWSISR.S	313	324	1332.72	-3.56	0	8118		18.5	NA	Trypsin	HEK-Trypsin-1	Hsap	9	6.6	352.4	TRUE	NA	NA	NA	NA	NA	NA	NA	NA
CAN10448.1	Y.LKRAAALMRML.I	991	NA	1305.75	-1.38	2	837	Oxidation: 8, 10	15.2	NA	Chymotrypsin	HEK-Chymotrypsin-1	Hsap	9	6.6	352.4	TRUE	NA	NA	NA	NA	NA	NA	NA	NA
CAN10448.1	R.EPSNVLLR.M	NA	NA	927.538	13.43	0	381		21.8	NA	Trypsin	HEK-Trypsin-1	Hsap	9	6.6	352.4	TRUE	NA	NA	NA	NA	NA	NA	NA	NA
CAN10448.1	K.SISLESIINSLR.A	NA	NA	1331.74	-9.13	0	468		36.9	NA	Trypsin	HEK-Trypsin-1	Hsap	9	6.6	352.4	TRUE	NA	NA	NA	NA	NA	NA	NA	NA
CAN10448.1	Y.RDVVTGDVAFF.N	407	417	1225.61	-12.71	1	3503		26.1	NA	Chymotrypsin	HEK-Chymotrypsin-1	Hsap	9	6.6	352.4	TRUE	NA	NA	NA	NA	NA	NA	NA	NA
CAN10448.1	K.NLPYVFINNIQER.L	970	982	1619.86	1.98	0	6454		47.2	NA	Trypsin	HEK-Trypsin-1	Hsap	9	6.6	352.4	TRUE	NA	NA	NA	NA	NA	NA	NA	NA
CAN10448.1	R.DVVTGDVAFFNR.Q	408	419	1339.65	-10.13	0	7142		15.7	NA	Trypsin	HEK-Trypsin-2	Hsap	9	6.6	352.4	TRUE	NA	NA	NA	NA	NA	NA	NA	NA
CAN10448.1	K.IISEIR.T	NA	NA	730.453	9.78	0	5496		15.3	NA	Trypsin	HEK-Trypsin-2	Hsap	9	6.6	352.4	TRUE	NA	NA	NA	NA	NA	NA	NA	NA
CAN10448.1	K.LQLNALK.F	704	710	799.501	-3.64	0	9120		17.9	NA	Trypsin	HEK-Trypsin-1	Hsap	9	6.6	352.4	TRUE	NA	NA	NA	NA	NA	NA	NA	NA
CAN10448.1	K.YTGIQSPLFEEEFSR.L	886	900	1802.86	1.67	0	4385		43.4	NA	Trypsin	HEK-Trypsin-1	Hsap	9	6.6	352.4	TRUE	NA	NA	NA	NA	NA	NA	NA	NA
CAN10448.1	R.TLQVAETVQHYNINR.L	347	361	1785.9	-14.01	0	6024		17.1	NA	Trypsin	HEK-Trypsin-2	Hsap	9	6.6	352.4	TRUE	NA	NA	NA	NA	NA	NA	NA	NA
CAN10448.1	D.KGPNHRHLLMYAD.L	NA	NA	1551.77	-10.23	0	11184		15.1	NA	Glu-C	HEK-GluC-1	Hsap	9	6.6	352.4	TRUE	NA	NA	NA	NA	NA	NA	NA	NA
CAN10448.1	R.YEHLIRPK.R	112	119	1055.61	8.92	0	1014		18.3	NA	Trypsin	HEK-Trypsin-2	Hsap	9	6.6	352.4	TRUE	NA	NA	NA	NA	NA	NA	NA	NA
CAN10448.1	K.RYEHLIRPK.R	111	119	1211.68	-20.66	1	7689		20.7	NA	Trypsin	HEK-Trypsin-2	Hsap	9	6.6	352.4	TRUE	NA	NA	NA	NA	NA	NA	NA	NA
CAN10449.1	R.AVGFREPINVLEII.-	406	419	1569.91	6.28	1	3688		36	NA	Trypsin	HEK-Trypsin-1	Hsap	10	24.1	418.3	TRUE	NA	NA	NA	NA	NA	NA	NA	NA
CAN10449.1	K.FFVEEGAVR.I	66	74	1053.54	1.43	0	31296		49.5	NA	Trypsin	HEK-Trypsin-2	Hsap	10	24.1	418.3	TRUE	NA	NA	NA	NA	NA	NA	NA	NA
CAN10449.1	K.HLTYADR.Y	360	366	875.448	13.09	0	14632		27	NA	Trypsin	HEK-Trypsin-1	Hsap	10	24.1	418.3	TRUE	NA	NA	NA	NA	NA	NA	NA	NA
CAN10449.1	K.YFNIIPK.T	131	137	894.507	-1.37	0	724		16.9	NA	Trypsin	HEK-Trypsin-2	Hsap	10	24.1	418.3	TRUE	NA	NA	NA	NA	NA	NA	NA	NA
CAN10449.1	E.ALRLKAQFIKE.G	278	288	1316.81	1.97	0	3760		20.9	NA	Glu-C	HEK-GluC-1	Hsap	10	24.1	418.3	TRUE	NA	NA	NA	NA	NA	NA	NA	NA
CAN10449.1	K.TFFEEETDPIVQR.K	138	150	1610.76	-3.85	0	19202		64.4	NA	Trypsin	HEK-Trypsin-2	Hsap	10	24.1	418.3	TRUE	NA	NA	NA	NA	NA	NA	NA	NA
CAN10449.1	R.NANGPYEPGYNNYHSAHLAK.L	297	316	2217.03	6.83	0	4665		60.4	NA	Trypsin	HEK-Trypsin-1	Hsap	10	24.1	418.3	TRUE	NA	NA	NA	NA	NA	NA	NA	NA
CAN10449.1	E.LSPKTGIPLQARAVGFREPINVLE.I	394	417	2605.46	-7.39	0	9217		36.6	NA	Glu-C	HEK-GluC-1	Hsap	10	24.1	418.3	TRUE	NA	NA	NA	NA	NA	NA	NA	NA
CAN10449.1	F.REPINVLEII.-	410	419	1195.68	-17.08	1	22338		69.3	NA	Chymotrypsin	HEK-Chymotrypsin-1	Hsap	10	24.1	418.3	TRUE	NA	NA	NA	NA	NA	NA	NA	NA
CAN10449.1	K.EGYEGAIVR.N	288	296	993.516	16.04	0	22921		37.4	NA	Trypsin	HEK-Trypsin-2	Hsap	10	24.1	418.3	TRUE	NA	NA	NA	NA	NA	NA	NA	NA
CAN10450.1	Y.VVADQLY.S	299	305	807.433	10.45	1	168203		20.6	NA	Chymotrypsin	HEK-Chymotrypsin-1	Hsap	2	2	122.1	TRUE	NA	NA	NA	NA	NA	NA	NA	NA
CAN10450.1	R.YLDAGVR.H	634	640	793.417	-4.7	0	87810		21.9	NA	Trypsin	HEK-Trypsin-1	Hsap	2	2	122.1	TRUE	NA	NA	NA	NA	NA	NA	NA	NA
CAN10450.1	M.ASLDNLVARY.Q	2	11	1163.59	-15.19	2	8236	Acetyl: 1	42.4	Acetyl	Chymotrypsin	HEK-Chymotrypsin-1	Hsap	2	2	122.1	TRUE	NA	NA	NA	NA	NA	NA	NA	NA
CAN10450.1	K.LFPVTQR.N	481	487	860.484	-16.93	0	3644		16.6	NA	Trypsin	HEK-Trypsin-1	Hsap	2	2	122.1	TRUE	NA	NA	NA	NA	NA	NA	NA	NA
CAN10450.1	M.ASLDNLVAR.Y	2	10	958.512	-20.15	0	467		20.7	NH2	Trypsin	HEK-Trypsin-1	Hsap	2	2	122.1	TRUE	NA	NA	NA	NA	NA	NA	NA	NA
CAN10452.1	-.MDINPLLYLQAFNNDATTFNTQGHILE.Q	1	27	3135.56	16.81	2	362	Acetyl: 1	71.6	Acetyl	Glu-C	HEK-GluC-1	Hsap	NA	NA	NA	NA	NA	NA	NA	NA	NA	NA	NA	NA
CAN10454.1	K.LVNIIEMLLESR.S	181	192	1445.77	-19.91	0	1729	Oxidation: 7	34.9	NA	Trypsin	HEK-Trypsin-2	Hsap	6	17.4	217.4	TRUE	NA	NA	NA	NA	NA	NA	NA	NA
CAN10454.1	R.HENIWMLIEQR.K	323	333	1468.73	-6.17	0	5998		29.8	NA	Trypsin	HEK-Trypsin-2	Hsap	6	17.4	217.4	TRUE	NA	NA	NA	NA	NA	NA	NA	NA
[truncated: 1,770 more rows]

## Sheet: Legend
ASFV.proteins
Accession	protein accession identifier
Gene	gene identifier
Protein	protein description
X.Peptides.Csab	number of proteins identified in C. sabaeus (Vero)
SC.Csab	protein sequence coverage in C. sabaeus (Vero)
Scores.Csab	Mascot protein score in C. sabaeus (Vero)
ID.Csab	has been identified in C. sabaeus (Vero)
X.Peptides.Hsap	number of proteins identified in H. sapiens (HEK 293)
SC.Hsap	protein sequence coverage in H. sapiens (HEK 293)
Scores.Hsap	Mascot protein score in H. sapiens (HEK 293)
ID.Hsap	has been identified in H. sapiens (HEK 293)
X.Peptides.Sscr	number of proteins identified in S. scrofa (WSL-HP)
SC.Sscr	protein sequence coverage in S. scrofa (WSL-HP)
Scores.Sscr	Mascot protein score in S. scrofa (WSL-HP)
ID.Sscr	has been identified in S. scrofa (WSL-HP)
Pep.sum	sum of identified peptides
NtAc	number of acetylated N-terminal peptides detected
ASFV.peptides
Accession	protein accession identifier
Sequence	peptide sequence (between dots)
start	start of sequence
end	end of sequence
m.z.meas	measured mass
ppm	mass deviation
P	number of missed cleavage sites
Int	peak intensity
Modifications	modifications
Pep.Score	Mascot peptide score
Nterm	N-terminus
enzyme	protease used
dataset	experiment name
species	species
X.Peptides.Hsap	number of proteins identified in H. sapiens (HEK 293)
SC.Hsap	protein sequence coverage in H. sapiens (HEK 293)
Scores.Hsap	Mascot protein score in H. sapiens (HEK 293)
ID.Hsap	has been identified in H. sapiens (HEK 293)
X.Peptides.Sscr	number of proteins identified in S. scrofa (WSL-HP)
SC.Sscr	protein sequence coverage in S. scrofa (WSL-HP)
Scores.Sscr	Mascot protein score in S. scrofa (WSL-HP)
ID.Sscr	has been identified in S. scrofa (WSL-HP)
X.Peptides.Csab	number of proteins identified in C. sabaeus (Vero)
SC.Csab	protein sequence coverage in C. sabaeus (Vero)
Scores.Csab	Mascot protein score in C. sabaeus (Vero)
ID.Csab	has been identified in C. sabaeus (Vero)
